# Supplementary material for: Synchrotron study of poly[[di-μ-aqua­(μ-2,2′-bipyridyl-5,5′-dicarboxyl­ato)di­potassium] dihydrate]
Source: Acta Crystallogr Sect E Struct Rep Online. 2009 Sep 30;65(Pt 10):m1265–6. doi: 10.1107/S1600536809038756 (PMC2970491; doi:10.1107/S1600536809038756)
Supplement: Supplementary file 1 [file e-65-m1265-sup1.cif]

##############################################################################
###                                                                        ###
###        Electronic paper (Acta Crystallographica Section E)             ###
###                                                                        ###
##############################################################################
#                                                                            #
# This CIF contains the data in a paper accepted for publication in Acta     #
# Crystallographica Section E. It conforms to the requirements of Notes      #
# for Authors for Section E, and has been peer reviewed under the auspices   #
# of the IUCr Commission on Journals.                                        #
#                                                                            #
# Full details of the Crystallographic Information File format               #
# are given in the paper "The Crystallographic Information File (CIF):       #
# a New Standard Archive File for Crystallography" by S. R. Hall, F. H.      #
# Allen and I. D. Brown [Acta Cryst. (1991), A47, 655-685].                  #
#                                                                            #
# The current version of the core CIF dictionary is obtainable from          #
# ftp://ftp.iucr.org/pub/cif_core.dic. The current version number is 2.4.    #
#                                                                            #
# Software is freely available for graphical display of the structure(s) in  #
# this CIF.  For information consult the CIF home page http://www.iucr.org/  #
# cif/home.html                                                              #
#                                                                            #
# This file may be used for bona fide research purposes within the           #
# scientific community so long as proper attribution is given to the journal # 
# article from which it was obtained.                                        #
#                                                                            #
##############################################################################
                                             
data_global
_audit_creation_method     SHELXL-97
_journal_date_recd_electronic     2009-09-08
_journal_date_accepted     2009-09-24
_journal_name_full     'Acta Crystallographica, Section E'
_journal_year     2009
_journal_volume     65
_journal_issue     10
_journal_page_first     m1265
_journal_page_last     m1266
_journal_paper_category     QM
_journal_coeditor_code     WM2256
_publ_contact_author_name     'Henderson Kenneth W.'
_publ_contact_author_address
;
University of Notre Dame, Department of Chemistry and Biochemistry,
251 Nieuwland Science Hall, Notre Dame, IN 46556-5670, USA
;
_publ_contact_author_email     khenders@nd.edu
_publ_contact_author_fax     ?
_publ_contact_author_phone     '574-631-8025'
_publ_section_title
;
Synchrotron study of
poly[[di-\m-aqua(\m-2,2'-bipyridyl-5,5'-dicarboxylato)dipotassium] dihydrate]
;
loop_
    _publ_author_name
    _publ_author_footnote
    _publ_author_address
    'Bertke, Jeffrey A.' .
;
University of Notre Dame, Department of Chemistry and Biochemistry
251 Nieuwland Science Hall, Notre Dame, IN 46556-5670, USA
;
    'Oliver, Allen G.' .
;
University of Notre Dame, Department of Chemistry and Biochemistry
251 Nieuwland Science Hall, Notre Dame, IN 46556-5670, USA
;
    'Henderson, Kenneth W.' .
;
University of Notre Dame, Department of Chemistry and Biochemistry
251 Nieuwland Science Hall, Notre Dame, IN 46556-5670, USA
;
_publ_section_synopsis     .
data_I
_chemical_name_systematic
;
poly[[di-\m-aqua(\m-2,2'-bipyridyl-5,5'-dicarboxylato)dipotassium]
dihydrate]
;
_chemical_name_common     ?
_chemical_formula_moiety     'C12 H10 K2 N2 O6, 2(H2 O)'
_chemical_formula_sum     'C12 H14 K2 N2 O8'
_chemical_formula_iupac     '[K2 (C12 H6 N2 O4) (H2 O)2], 2H2 O'
_chemical_formula_weight     392.46
_chemical_melting_point     ?
_symmetry_cell_setting     monoclinic
_symmetry_space_group_name_H-M     'P 21/c'
_symmetry_space_group_name_Hall     '-P 2yc'
loop_
    _symmetry_equiv_pos_as_xyz
    'x, y, z'
    '-x, y+1/2, -z+1/2'
    '-x, -y, -z'
    'x, -y-1/2, z-1/2'
_cell_length_a     3.6769(6)
_cell_length_b     8.2042(14)
_cell_length_c     26.292(4)
_cell_angle_alpha     90.00
_cell_angle_beta     92.924(2)
_cell_angle_gamma     90.00
_cell_volume     792.1(2)
_cell_formula_units_Z     2
_cell_measurement_reflns_used     1984
_cell_measurement_theta_min     2.83
_cell_measurement_theta_max     27.56
_cell_measurement_temperature     150(2)
_exptl_crystal_description     'plate'
_exptl_crystal_colour     'colorless'
_exptl_crystal_size_max     0.04
_exptl_crystal_size_mid     0.03
_exptl_crystal_size_min     0.01
_exptl_crystal_density_diffrn     1.646
_exptl_crystal_density_meas     ?
_exptl_crystal_density_method     'not measured'
_exptl_crystal_F_000     404
_exptl_absorpt_coefficient_mu     0.755
_exptl_absorpt_correction_type     'multi-scan'
_exptl_absorpt_process_details     '(SADABS; Sheldrick, 2008<i>a</i>)'
_exptl_absorpt_correction_T_min     0.6542
_exptl_absorpt_correction_T_max     0.7458
_exptl_special_details
;
;
_diffrn_ambient_temperature     150(2)
_diffrn_radiation_type     synchrotron
_diffrn_radiation_wavelength     0.77490
_diffrn_radiation_source     synchrotron
_diffrn_radiation_monochromator     'channel-cut Si-<111> crystal'
_diffrn_measurement_device_type     'Bruker APEXII'
_diffrn_measurement_method     '\w and \f'
_diffrn_detector_area_resol_mean     83.33
_diffrn_reflns_number     8561
_diffrn_reflns_av_R_equivalents     0.0453
_diffrn_reflns_av_sigmaI/netI     0.0308
_diffrn_reflns_theta_min     2.84
_diffrn_reflns_theta_max     28.96
_diffrn_reflns_theta_full     28.96
_diffrn_measured_fraction_theta_max     0.999
_diffrn_measured_fraction_theta_full     0.999
_diffrn_reflns_limit_h_min     -4
_diffrn_reflns_limit_h_max     4
_diffrn_reflns_limit_k_min     -10
_diffrn_reflns_limit_k_max     10
_diffrn_reflns_limit_l_min     -32
_diffrn_reflns_limit_l_max     32
_refine_special_details
;
Refinement of <i>F</i>^2^ against ALL reflections. The weighted <i>R</i>-factor
<i>wR</i> and goodness of fit <i>S</i> are based on <i>F</i>^2^, conventional
<i>R</i>-factors <i>R</i> are based on <i>F</i>, with <i>F</i> set to zero for
negative <i>F</i>^2^. The threshold expression of <i>F</i>^2^ >
\s(<i>F</i>^2^) is used only for calculating <i>R</i>-factors(gt) <i>etc</i>.
and is not relevant to the choice of reflections for refinement.
<i>R</i>-factors based on <i>F</i>^2^ are statistically about twice as large
as those based on <i>F</i>, and <i>R</i>- factors based on ALL data will be
even larger.
;
_reflns_number_total     1622
_reflns_number_gt     1301
_reflns_threshold_expression     I>2\s(I)
_refine_ls_structure_factor_coef     Fsqd
_refine_ls_matrix_type     full
_refine_ls_R_factor_all     0.0595
_refine_ls_R_factor_gt     0.0448
_refine_ls_wR_factor_gt     0.1195
_refine_ls_wR_factor_ref     0.1282
_refine_ls_goodness_of_fit_ref     1.075
_refine_ls_restrained_S_all     1.075
_refine_ls_number_reflns     1622
_refine_ls_number_parameters     117
_refine_ls_number_restraints     0
_refine_ls_hydrogen_treatment     mixed
_refine_ls_weighting_scheme     calc
_refine_ls_weighting_details
              'w=1/[\s^2^(Fo^2^)+(0.0609P)^2^+1.2501P] where P=(Fo^2^+2Fc^2^)/3'
_atom_sites_solution_hydrogens     geom
_atom_sites_solution_primary     direct
_atom_sites_solution_secondary     difmap
_refine_ls_shift/su_max     0.000
_refine_ls_shift/su_mean     0.000
_refine_diff_density_max     1.026
_refine_diff_density_min     -0.507
_refine_ls_extinction_method     none
_refine_ls_extinction_coef     ?
loop_
    _atom_type_symbol
    _atom_type_description
    _atom_type_scat_dispersion_real
    _atom_type_scat_dispersion_imag
    _atom_type_scat_source
    'C' 'C' 0.0040 0.0020
                         'International Tables Vol C Tables 4.2.6.8 and 6.1.1.4'
    'H' 'H' 0.0000 0.0000
                         'International Tables Vol C Tables 4.2.6.8 and 6.1.1.4'
    'N' 'N' 0.0076 0.0040
                         'International Tables Vol C Tables 4.2.6.8 and 6.1.1.4'
    'O' 'O' 0.0133 0.0073
                         'International Tables Vol C Tables 4.2.6.8 and 6.1.1.4'
    'K' 'K' 0.2275 0.2963
                         'International Tables Vol C Tables 4.2.6.8 and 6.1.1.4'
_computing_data_collection     'APEX2 (Bruker, 2008)'
_computing_cell_refinement     'SAINT (Bruker, 2008)'
_computing_data_reduction     'SAINT (Bruker, 2008)'
_computing_structure_solution     'SHELXS97 (Sheldrick, 2008<i>b</i>)'
_computing_structure_refinement     'SHELXL97 (Sheldrick, 2008<i>b</i>)'
_computing_molecular_graphics     'SHELXTL (Sheldrick, 2008<i>b</i>)'
_computing_publication_material     'SHELXTL (Sheldrick, 2008<i>b</i>)'
loop_
    _atom_site_type_symbol
    _atom_site_label
    _atom_site_fract_x
    _atom_site_fract_y
    _atom_site_fract_z
    _atom_site_U_iso_or_equiv
    _atom_site_adp_type
    _atom_site_calc_flag
    _atom_site_refinement_flags
    _atom_site_occupancy
    _atom_site_disorder_assembly
    _atom_site_disorder_group
    K K1 0.06233(18) 0.72796(8) 0.22289(2) 0.0250(2) Uani d . 1 . .
    O O1 0.5909(6) 0.7368(3) 0.30066(8) 0.0257(5) Uani d . 1 . .
    O O2 0.4216(6) 0.4762(3) 0.29578(8) 0.0262(5) Uani d . 1 . .
    O O3 0.5493(7) 0.5466(3) 0.16339(11) 0.0359(6) Uani d . 1 . .
    H H3A 0.499(13) 0.454(6) 0.1748(18) 0.052(14) Uiso d . 1 . .
    H H3B 0.528(16) 0.539(7) 0.132(2) 0.080(19) Uiso d . 1 . .
    O O4 0.537(2) 0.0661(6) 0.44962(17) 0.154(3) Uani d . 1 . .
    N N1 0.7659(7) 0.3947(3) 0.44667(10) 0.0272(6) Uani d . 1 . .
    C C1 0.9350(8) 0.5168(4) 0.47310(10) 0.0216(6) Uani d . 1 . .
    C C2 0.6527(8) 0.4234(4) 0.39788(11) 0.0251(7) Uani d . 1 . .
    H H2A 0.5352 0.3375 0.3792 0.030 Uiso calc R 1 . .
    C C3 0.6981(8) 0.5704(4) 0.37364(11) 0.0225(6) Uani d . 1 . .
    C C4 0.8744(8) 0.6938(4) 0.40162(11) 0.0252(7) Uani d . 1 . .
    H H4A 0.9138 0.7968 0.3863 0.030 Uiso calc R 1 . .
    C C5 0.9916(8) 0.6669(4) 0.45143(11) 0.0209(6) Uani d . 1 . .
    H H5A 1.1106 0.7510 0.4707 0.025 Uiso calc R 1 . .
    C C6 0.5582(8) 0.5960(4) 0.31898(11) 0.0200(6) Uani d . 1 . .
loop_
    _atom_site_aniso_label
    _atom_site_aniso_U_11
    _atom_site_aniso_U_22
    _atom_site_aniso_U_33
    _atom_site_aniso_U_12
    _atom_site_aniso_U_13
    _atom_site_aniso_U_23
    K1 0.0231(3) 0.0293(4) 0.0222(4) -0.0001(3) -0.0021(2) 0.0022(3)
    O1 0.0312(12) 0.0272(12) 0.0182(10) 0.0001(9) -0.0035(9) 0.0015(8)
    O2 0.0310(12) 0.0258(12) 0.0209(10) -0.0008(9) -0.0053(9) -0.0028(9)
    O3 0.0432(15) 0.0268(14) 0.0371(16) -0.0043(11) -0.0035(12) 0.0001(11)
    O4 0.345(9) 0.055(3) 0.059(3) 0.017(4) -0.009(4) -0.001(2)
    N1 0.0293(14) 0.0311(15) 0.0209(13) -0.0025(11) -0.0025(11) -0.0005(11)
    C1 0.0182(13) 0.0305(16) 0.0159(14) 0.0023(12) -0.0013(11) -0.0020(12)
    C2 0.0250(16) 0.0316(17) 0.0183(14) 0.0008(13) -0.0024(12) -0.0005(12)
    C3 0.0176(14) 0.0330(16) 0.0168(14) 0.0038(12) 0.0003(11) -0.0008(12)
    C4 0.0225(15) 0.0325(17) 0.0205(15) 0.0018(12) -0.0003(11) -0.0004(12)
    C5 0.0200(14) 0.0256(15) 0.0167(14) -0.0018(11) -0.0040(11) -0.0009(11)
    C6 0.0181(14) 0.0261(16) 0.0158(14) 0.0029(11) 0.0002(11) -0.0014(11)
_geom_special_details
;
All e.s.d.'s (except the e.s.d. in the dihedral angle between two l.s. planes)
are estimated using the full covariance matrix. The cell e.s.d.'s are taken
into account individually in the estimation of e.s.d.'s in distances, angles
and torsion angles; correlations between e.s.d.'s in cell parameters are only
used when they are defined by crystal symmetry. An approximate (isotropic)
treatment of cell e.s.d.'s is used for estimating e.s.d.'s involving l.s.
planes.
;
loop_
    _geom_bond_atom_site_label_1
    _geom_bond_atom_site_label_2
    _geom_bond_site_symmetry_2
    _geom_bond_distance
    _geom_bond_publ_flag
    K1 O2 2 2.732(2) ?
    K1 O1 1_455 2.748(2) ?
    K1 O1 . 2.749(2) ?
    K1 O3 1_455 2.814(3) ?
    K1 O2 2_655 2.843(2) ?
    K1 O3 . 2.855(3) ?
    K1 O2 . 3.070(2) ?
    O1 C6 . 1.259(4) ?
    O2 C6 . 1.249(4) ?
    O3 H3A . 0.84(5) ?
    O3 H3B . 0.84(6) ?
    N1 C2 . 1.349(4) ?
    N1 C1 . 1.353(4) ?
    C1 C5 . 1.376(4) ?
    C1 C1 3_766 1.496(6) ?
    C2 C3 . 1.378(5) ?
    C2 H2A . 0.9500 ?
    C3 C4 . 1.392(4) ?
    C3 C6 . 1.516(4) ?
    C4 C5 . 1.376(4) ?
    C4 H4A . 0.9500 ?
    C5 H5A . 0.9500 ?
loop_
    _geom_angle_atom_site_label_1
    _geom_angle_atom_site_label_2
    _geom_angle_atom_site_label_3
    _geom_angle_site_symmetry_1
    _geom_angle_site_symmetry_3
    _geom_angle
    _geom_angle_publ_flag
    O2 K1 O1 2 1_455 71.60(7) ?
    O2 K1 O1 2 . 122.90(7) ?
    O1 K1 O1 1_455 . 83.96(6) ?
    O2 K1 O3 2 1_455 83.24(8) ?
    O1 K1 O3 1_455 1_455 89.84(8) ?
    O1 K1 O3 . 1_455 148.85(8) ?
    O2 K1 O2 2 2_655 82.49(6) ?
    O1 K1 O2 1_455 2_655 124.15(7) ?
    O1 K1 O2 . 2_655 69.93(6) ?
    O3 K1 O2 1_455 2_655 135.82(8) ?
    O2 K1 O3 2 . 135.30(8) ?
    O1 K1 O3 1_455 . 149.13(8) ?
    O1 K1 O3 . . 88.96(7) ?
    O3 K1 O3 1_455 . 80.87(7) ?
    O2 K1 O3 2_655 . 80.56(7) ?
    O2 K1 O2 2 . 150.35(3) ?
    O1 K1 O2 1_455 . 79.68(6) ?
    O1 K1 O2 . . 44.61(6) ?
    O3 K1 O2 1_455 . 104.26(7) ?
    O2 K1 O2 2_655 . 108.66(3) ?
    O3 K1 O2 . . 74.31(7) ?
    C6 O1 K1 . 1_655 109.68(18) ?
    C6 O1 K1 . . 100.52(17) ?
    K1 O1 K1 1_655 . 83.96(6) ?
    C6 O2 K1 . 2_545 156.4(2) ?
    C6 O2 K1 . 2_645 113.13(18) ?
    K1 O2 K1 2_545 2_645 82.49(6) ?
    C6 O2 K1 . . 85.69(17) ?
    K1 O2 K1 2_545 . 97.69(6) ?
    K1 O2 K1 2_645 . 130.08(8) ?
    K1 O3 K1 1_655 . 80.87(7) ?
    K1 O3 H3A 1_655 . 116(3) ?
    K1 O3 H3A . . 97(3) ?
    K1 O3 H3B 1_655 . 129(4) ?
    K1 O3 H3B . . 124(4) ?
    H3A O3 H3B . . 106(5) ?
    C2 N1 C1 . . 118.1(3) ?
    N1 C1 C5 . . 121.7(3) ?
    N1 C1 C1 . 3_766 117.7(3) ?
    C5 C1 C1 . 3_766 120.6(3) ?
    N1 C2 C3 . . 123.6(3) ?
    N1 C2 H2A . . 118.2 ?
    C3 C2 H2A . . 118.2 ?
    C2 C3 C4 . . 117.2(3) ?
    C2 C3 C6 . . 121.1(3) ?
    C4 C3 C6 . . 121.7(3) ?
    C5 C4 C3 . . 120.0(3) ?
    C5 C4 H4A . . 120.0 ?
    C3 C4 H4A . . 120.0 ?
    C4 C5 C1 . . 119.4(3) ?
    C4 C5 H5A . . 120.3 ?
    C1 C5 H5A . . 120.3 ?
    O2 C6 O1 . . 125.4(3) ?
    O2 C6 C3 . . 117.5(3) ?
    O1 C6 C3 . . 117.1(3) ?
loop_
    _geom_torsion_atom_site_label_1
    _geom_torsion_atom_site_label_2
    _geom_torsion_atom_site_label_3
    _geom_torsion_atom_site_label_4
    _geom_torsion_site_symmetry_1
    _geom_torsion_site_symmetry_2
    _geom_torsion_site_symmetry_3
    _geom_torsion_site_symmetry_4
    _geom_torsion
    _geom_torsion_publ_flag
    O2 K1 O1 C6 2 . . . 134.52(17) ?
    O1 K1 O1 C6 1_455 . . . 71.04(18) ?
    O3 K1 O1 C6 1_455 . . . -8.6(3) ?
    O2 K1 O1 C6 2_655 . . . -159.19(19) ?
    O3 K1 O1 C6 . . . . -78.86(18) ?
    O2 K1 O1 C6 . . . . -10.37(16) ?
    C6 K1 O1 C6 1_455 . . . 50.56(15) ?
    C6 K1 O1 C6 2_655 . . . -169.28(16) ?
    K1 K1 O1 C6 1_455 . . . 71.04(18) ?
    K1 K1 O1 C6 1_655 . . . -108.96(18) ?
    O2 K1 O1 K1 2 . . 1_655 -116.52(7) ?
    O1 K1 O1 K1 1_455 . . 1_655 180.0 ?
    O3 K1 O1 K1 1_455 . . 1_655 100.40(15) ?
    O2 K1 O1 K1 2_655 . . 1_655 -50.23(6) ?
    O3 K1 O1 K1 . . . 1_655 30.09(7) ?
    O2 K1 O1 K1 . . . 1_655 98.58(9) ?
    C6 K1 O1 K1 . . . 1_655 108.96(18) ?
    C6 K1 O1 K1 1_455 . . 1_655 159.52(7) ?
    C6 K1 O1 K1 2_655 . . 1_655 -60.32(6) ?
    K1 K1 O1 K1 1_455 . . 1_655 180.0 ?
    O2 K1 O2 C6 2 . . . -67.1(2) ?
    O1 K1 O2 C6 1_455 . . . -81.54(17) ?
    O1 K1 O2 C6 . . . . 10.31(16) ?
    O3 K1 O2 C6 1_455 . . . -168.72(17) ?
    O2 K1 O2 C6 2_655 . . . 41.19(16) ?
    O3 K1 O2 C6 . . . . 115.25(18) ?
    C6 K1 O2 C6 1_455 . . . -94.85(18) ?
    C6 K1 O2 C6 2_655 . . . 37.2(2) ?
    K1 K1 O2 C6 1_455 . . . -116.44(16) ?
    K1 K1 O2 C6 1_655 . . . 63.56(16) ?
    O2 K1 O2 K1 2 . . 2_545 89.41(15) ?
    O1 K1 O2 K1 1_455 . . 2_545 75.00(7) ?
    O1 K1 O2 K1 . . . 2_545 166.84(12) ?
    O3 K1 O2 K1 1_455 . . 2_545 -12.18(9) ?
    O2 K1 O2 K1 2_655 . . 2_545 -162.27(8) ?
    O3 K1 O2 K1 . . . 2_545 -88.21(8) ?
    C6 K1 O2 K1 . . . 2_545 156.5(2) ?
    C6 K1 O2 K1 1_455 . . 2_545 61.68(7) ?
    C6 K1 O2 K1 2_655 . . 2_545 -166.30(7) ?
    K1 K1 O2 K1 1_455 . . 2_545 40.09(7) ?
    K1 K1 O2 K1 1_655 . . 2_545 -139.91(7) ?
    O2 K1 O2 K1 2 . . 2_645 176.04(11) ?
    O1 K1 O2 K1 1_455 . . 2_645 161.63(11) ?
    O1 K1 O2 K1 . . . 2_645 -106.52(13) ?
    O3 K1 O2 K1 1_455 . . 2_645 74.45(11) ?
    O2 K1 O2 K1 2_655 . . 2_645 -75.64(13) ?
    O3 K1 O2 K1 . . . 2_645 -1.58(10) ?
    C6 K1 O2 K1 . . . 2_645 -116.8(2) ?
    C6 K1 O2 K1 1_455 . . 2_645 148.31(12) ?
    C6 K1 O2 K1 2_655 . . 2_645 -79.67(12) ?
    K1 K1 O2 K1 1_455 . . 2_645 126.73(8) ?
    K1 K1 O2 K1 1_655 . . 2_645 -53.28(8) ?
    O2 K1 O3 K1 2 . . 1_655 109.38(9) ?
    O1 K1 O3 K1 1_455 . . 1_655 -105.92(13) ?
    O1 K1 O3 K1 . . . 1_655 -29.55(7) ?
    O3 K1 O3 K1 1_455 . . 1_655 180.0 ?
    O2 K1 O3 K1 2_655 . . 1_655 40.27(6) ?
    O2 K1 O3 K1 . . . 1_655 -72.29(7) ?
    C6 K1 O3 K1 . . . 1_655 -51.77(7) ?
    C6 K1 O3 K1 1_455 . . 1_655 -107.38(9) ?
    C6 K1 O3 K1 2_655 . . 1_655 56.64(7) ?
    K1 K1 O3 K1 1_455 . . 1_655 180.0 ?
    C2 N1 C1 C5 . . . . 0.1(4) ?
    C2 N1 C1 C1 . . . 3_766 -179.0(3) ?
    C1 N1 C2 C3 . . . . -0.4(5) ?
    N1 C2 C3 C4 . . . . 0.7(5) ?
    N1 C2 C3 C6 . . . . -178.8(3) ?
    C2 C3 C4 C5 . . . . -0.7(4) ?
    C6 C3 C4 C5 . . . . 178.8(3) ?
    C3 C4 C5 C1 . . . . 0.4(4) ?
    N1 C1 C5 C4 . . . . -0.1(5) ?
    C1 C1 C5 C4 3_766 . . . 179.0(3) ?
    K1 O2 C6 O1 2_545 . . . -119.0(4) ?
    K1 O2 C6 O1 2_645 . . . 112.4(3) ?
    K1 O2 C6 O1 . . . . -19.7(3) ?
    K1 O2 C6 C3 2_545 . . . 61.2(6) ?
    K1 O2 C6 C3 2_645 . . . -67.3(3) ?
    K1 O2 C6 C3 . . . . 160.6(2) ?
    K1 O2 C6 K1 2_545 . . . -99.4(5) ?
    K1 O2 C6 K1 2_645 . . . 132.06(13) ?
    K1 O2 C6 K1 2_545 . . 1_655 -163.2(4) ?
    K1 O2 C6 K1 2_645 . . 1_655 68.29(14) ?
    K1 O2 C6 K1 . . . 1_655 -63.77(7) ?
    K1 O2 C6 K1 2_545 . . 2_645 128.6(5) ?
    K1 O2 C6 K1 . . . 2_645 -132.06(13) ?
    K1 O1 C6 O2 1_655 . . . -64.9(3) ?
    K1 O1 C6 O2 . . . . 22.4(3) ?
    K1 O1 C6 C3 1_655 . . . 114.8(2) ?
    K1 O1 C6 C3 . . . . -157.9(2) ?
    K1 O1 C6 K1 1_655 . . . -87.29(11) ?
    K1 O1 C6 K1 . . . 1_655 87.29(11) ?
    K1 O1 C6 K1 1_655 . . 2_645 -4.1(3) ?
    K1 O1 C6 K1 . . . 2_645 83.2(2) ?
    C2 C3 C6 O2 . . . . -4.5(4) ?
    C4 C3 C6 O2 . . . . 176.1(3) ?
    C2 C3 C6 O1 . . . . 175.8(3) ?
    C4 C3 C6 O1 . . . . -3.7(4) ?
    C2 C3 C6 K1 . . . . 108.6(6) ?
    C4 C3 C6 K1 . . . . -70.9(7) ?
    C2 C3 C6 K1 . . . 1_655 -125.9(3) ?
    C4 C3 C6 K1 . . . 1_655 54.7(4) ?
    C2 C3 C6 K1 . . . 2_645 -47.7(3) ?
    C4 C3 C6 K1 . . . 2_645 132.8(3) ?
    O2 K1 C6 O2 2 . . . 138.37(12) ?
    O1 K1 C6 O2 1_455 . . . 93.78(17) ?
    O1 K1 C6 O2 . . . . -160.9(3) ?
    O3 K1 C6 O2 1_455 . . . 13.6(2) ?
    O2 K1 C6 O2 2_655 . . . -141.38(15) ?
    O3 K1 C6 O2 . . . . -60.97(17) ?
    C6 K1 C6 O2 1_455 . . . 74.81(17) ?
    C6 K1 C6 O2 2_655 . . . -149.60(19) ?
    K1 K1 C6 O2 1_455 . . . 74.81(17) ?
    K1 K1 C6 O2 1_655 . . . -105.19(17) ?
    O2 K1 C6 O1 2 . . . -60.7(2) ?
    O1 K1 C6 O1 1_455 . . . -105.34(19) ?
    O3 K1 C6 O1 1_455 . . . 174.51(17) ?
    O2 K1 C6 O1 2_655 . . . 19.50(18) ?
    O3 K1 C6 O1 . . . . 99.91(18) ?
    O2 K1 C6 O1 . . . . 160.9(3) ?
    C6 K1 C6 O1 1_455 . . . -124.31(16) ?
    C6 K1 C6 O1 2_655 . . . 11.28(17) ?
    K1 K1 C6 O1 1_455 . . . -124.31(16) ?
    K1 K1 C6 O1 1_655 . . . 55.69(16) ?
    O2 K1 C6 C3 2 . . . 17.7(6) ?
    O1 K1 C6 C3 1_455 . . . -26.9(6) ?
    O1 K1 C6 C3 . . . . 78.4(6) ?
    O3 K1 C6 C3 1_455 . . . -107.0(6) ?
    O2 K1 C6 C3 2_655 . . . 97.9(6) ?
    O3 K1 C6 C3 . . . . 178.4(6) ?
    O2 K1 C6 C3 . . . . -120.7(7) ?
    C6 K1 C6 C3 1_455 . . . -45.9(6) ?
    C6 K1 C6 C3 2_655 . . . 89.7(6) ?
    K1 K1 C6 C3 1_455 . . . -45.9(6) ?
    K1 K1 C6 C3 1_655 . . . 134.1(6) ?
    O2 K1 C6 K1 2 . . 1_655 -116.44(9) ?
    O1 K1 C6 K1 1_455 . . 1_655 -161.03(6) ?
    O1 K1 C6 K1 . . . 1_655 -55.69(16) ?
    O3 K1 C6 K1 1_455 . . 1_655 118.82(8) ?
    O2 K1 C6 K1 2_655 . . 1_655 -36.19(6) ?
    O3 K1 C6 K1 . . . 1_655 44.22(6) ?
    O2 K1 C6 K1 . . . 1_655 105.19(17) ?
    C6 K1 C6 K1 1_455 . . 1_655 180.0 ?
    C6 K1 C6 K1 2_655 . . 1_655 -44.41(7) ?
    K1 K1 C6 K1 1_455 . . 1_655 180.0 ?
    O2 K1 C6 K1 2 . . 2_645 173.13(8) ?
    O1 K1 C6 K1 1_455 . . 2_645 128.54(9) ?
    O1 K1 C6 K1 . . . 2_645 -126.1(2) ?
    O3 K1 C6 K1 1_455 . . 2_645 48.39(12) ?
    O2 K1 C6 K1 2_655 . . 2_645 -106.62(8) ?
    O3 K1 C6 K1 . . . 2_645 -26.21(8) ?
    O2 K1 C6 K1 . . . 2_645 34.76(13) ?
    C6 K1 C6 K1 1_455 . . 2_645 109.57(6) ?
    C6 K1 C6 K1 2_655 . . 2_645 -114.84(11) ?
    K1 K1 C6 K1 1_455 . . 2_645 109.57(6) ?
    K1 K1 C6 K1 1_655 . . 2_645 -70.43(6) ?
loop_
    _geom_hbond_atom_site_label_D
    _geom_hbond_atom_site_label_H
    _geom_hbond_atom_site_label_A
    _geom_hbond_site_symmetry_A
    _geom_hbond_distance_DH
    _geom_hbond_distance_HA
    _geom_hbond_distance_DA
    _geom_hbond_angle_DHA
    O3 H3A O1 2_645 0.84(5) 1.93(5) 2.770(4) 177(5)
    O3 H3B O4 2_655 0.84(6) 2.15(6) 2.976(5) 169(5)
