# Supplementary material for: Synchrotron study of poly[[di-μ-aqua­(μ-2,2′-bipyridyl-5,5′-dicarboxyl­ato)di­potassium] dihydrate]
Source: Acta Crystallogr Sect E Struct Rep Online. 2009 Sep 30;65(Pt 10):m1265–6. doi: 10.1107/S1600536809038756 (PMC2970491; doi:10.1107/S1600536809038756)
Supplement: Supplementary file 2 [file e-65-m1265-Isup2.hkl]

# 
# h,k,l, Fc-squared, Fo-squared, sigma(Fo-squared) and status flag 
# 
data_I
_shelx_title ' nd025a in P2(1)/c' 
_shelx_refln_list_code          4 
_shelx_F_calc_maximum       96.40 
_exptl_crystal_F_000       404.00 
_reflns_d_resolution_high  0.8003 
 
loop_ 
 _symmetry_equiv_pos_as_xyz 
 'x, y, z' 
 '-x, y+1/2, -z+1/2' 
 '-x, -y, -z' 
 'x, -y-1/2, z-1/2' 
 
_cell_length_a     3.6769 
_cell_length_b     8.2042 
_cell_length_c    26.2915 
_cell_angle_alpha  90.000 
_cell_angle_beta   92.924 
_cell_angle_gamma  90.000 
 
_shelx_F_squared_multiplier     1.000 
 
loop_ 
 _refln_index_h 
 _refln_index_k 
 _refln_index_l 
 _refln_F_squared_calc 
 _refln_F_squared_meas 
 _refln_F_squared_sigma 
 _refln_observed_status 
   1   0   0      214.08      229.20      6.73 o 
   2   0   0     3889.12     3629.52     41.87 o 
   3   0   0      226.65      265.54      9.98 o 
   4   0   0        1.44       -4.61      8.21 o 
   1   1   0       17.24       18.95      2.91 o 
   2   1   0     1451.13     1354.99     13.80 o 
   3   1   0       23.45       18.38      3.91 o 
   4   1   0      467.18      470.55     12.92 o 
   0   2   0       31.53       84.10      4.10 o 
   1   2   0     8920.91     8315.88     77.07 o 
   2   2   0      359.40      407.80      6.92 o 
   3   2   0       57.87       46.76      4.65 o 
   4   2   0        7.55       10.92      7.98 o 
   1   3   0        4.23        7.00      3.04 o 
   2   3   0      335.17      310.59      9.53 o 
   3   3   0      612.82      608.54     13.22 o 
   4   3   0      195.93      173.09      8.87 o 
   0   4   0     3204.05     3364.10     38.17 o 
   1   4   0      271.65      251.95      5.17 o 
   2   4   0     1232.95     1119.30     15.20 o 
   3   4   0       33.89       39.25      6.15 o 
   4   4   0       59.80       59.45      7.93 o 
   1   5   0       27.44        8.77      3.45 o 
   2   5   0      836.18      772.83     21.93 o 
   3   5   0       14.81       12.51      5.49 o 
   4   5   0      218.53      237.76     15.28 o 
   0   6   0     1381.04     1329.79     20.11 o 
   1   6   0       99.48      111.52      5.90 o 
   2   6   0        0.13       -1.26      4.52 o 
   3   6   0       20.98       22.01      6.10 o 
   1   7   0      239.38      192.08      7.36 o 
   2   7   0      156.63      159.17      8.01 o 
   3   7   0       80.46       80.84      7.30 o 
   0   8   0        1.47       -0.66      8.97 o 
   1   8   0       69.12       76.35      6.07 o 
   2   8   0       27.94       18.51      6.90 o 
   1   9   0        4.49        7.00      5.72 o 
   2   9   0      103.32      106.92      8.27 o 
   0  10   0        3.50        4.82     14.88 o 
   1  10   0        5.50        4.39      6.46 o 
  -4   1   1        0.28        1.99      6.08 o 
  -3   1   1       50.71       43.22      4.27 o 
  -2   1   1      324.47      266.01      6.68 o 
  -1   1   1     2783.54     2954.35     24.43 o 
   0   1   1     3432.60     2576.77     52.16 o 
   1   1   1       49.76       33.86      2.83 o 
   2   1   1        1.17       28.73      3.59 o 
   3   1   1      160.98      151.65      5.69 o 
   4   1   1        1.80       12.60      6.96 o 
  -4   2   1        2.31        3.47      6.70 o 
  -3   2   1       73.93       72.61      6.87 o 
  -2   2   1      182.99      198.28      5.41 o 
  -1   2   1       48.41       40.04      3.25 o 
   0   2   1     2559.19     2528.65     19.60 o 
   1   2   1       11.20        6.64      2.81 o 
   2   2   1      596.77      573.15      8.12 o 
   3   2   1       73.45       80.35      6.71 o 
   4   2   1       18.66       17.72      6.00 o 
  -4   3   1       62.10       67.43      8.00 o 
  -3   3   1       30.33       22.97      5.65 o 
  -2   3   1      141.70      173.74      5.48 o 
  -1   3   1        1.75        0.83      2.96 o 
   0   3   1      502.02      639.01      8.79 o 
   1   3   1       58.45       46.04      3.74 o 
   2   3   1      249.82      203.57      6.87 o 
   3   3   1        1.17       -1.39      5.13 o 
   4   3   1      200.02      187.27      9.63 o 
  -4   4   1       16.69        7.59      6.84 o 
  -3   4   1        9.01        0.27      5.39 o 
  -2   4   1       15.59        4.24      4.14 o 
  -1   4   1      485.19      545.32      8.57 o 
   0   4   1      403.45      405.71      6.56 o 
   1   4   1     1584.68     1464.70     14.41 o 
   2   4   1      146.36      179.31      6.61 o 
   3   4   1      111.11      126.56      7.55 o 
   4   4   1       29.75       24.32      7.74 o 
  -4   5   1       81.70       87.92      8.57 o 
  -3   5   1      171.73      180.79      9.67 o 
  -2   5   1      138.62      164.75      6.71 o 
  -1   5   1       48.87       38.24      3.95 o 
   0   5   1        0.03       -2.80      2.80 o 
   1   5   1      612.81      638.23     10.85 o 
   2   5   1      156.52      169.46      6.86 o 
   3   5   1      101.99      103.31      7.58 o 
  -3   6   1        1.65       -3.20      5.52 o 
  -2   6   1        8.58       14.39      4.59 o 
  -1   6   1       45.42       27.06      4.78 o 
   0   6   1      967.28      956.29     11.53 o 
   1   6   1      768.38      788.87     12.64 o 
   2   6   1      348.57      320.95      9.25 o 
   3   6   1       29.83       37.16      6.25 o 
  -3   7   1       29.07       23.13      5.98 o 
  -2   7   1      898.60      862.12     16.10 o 
  -1   7   1        7.53       12.51      4.64 o 
   0   7   1       28.42       33.75      4.57 o 
   1   7   1      102.06       90.68      7.08 o 
   2   7   1       96.85       90.64      6.13 o 
   3   7   1       39.57       42.52      7.61 o 
  -2   8   1      182.64      158.46      9.84 o 
  -1   8   1       69.54       80.12      6.04 o 
   0   8   1      545.25      552.17     14.30 o 
   1   8   1       22.53       18.37      5.11 o 
   2   8   1      144.95      145.04      8.21 o 
  -2   9   1      103.53      107.80      7.65 o 
  -1   9   1      152.72      131.91      8.06 o 
   0   9   1        6.65       10.57      6.71 o 
   1   9   1        4.63        0.04      6.26 o 
   2   9   1       36.96       45.23      6.47 o 
  -1  10   1      103.82      102.27      8.83 o 
   0  10   1       85.65       81.98      8.52 o 
  -4   0   2      352.95      342.69     25.36 o 
  -3   0   2       59.18       80.84      6.49 o 
  -2   0   2     1181.30     1179.78     17.69 o 
  -1   0   2     9292.68     9728.39    114.74 o 
   1   0   2     1580.15     1287.37     16.34 o 
   2   0   2     2802.31     2808.86     33.96 o 
   3   0   2      103.42       98.18      7.60 o 
   4   0   2       47.03       51.72     15.62 o 
  -4   1   2      644.84      663.31     14.73 o 
  -3   1   2      423.18      450.88      8.51 o 
  -2   1   2     2067.57     2147.38     19.16 o 
  -1   1   2       11.15       32.48      2.66 o 
   0   1   2       81.30       84.87      2.83 o 
   1   1   2       18.14       33.95      2.87 o 
   2   1   2     2063.04     2168.36     19.59 o 
   3   1   2      234.76      243.81     14.65 o 
   4   1   2      407.55      390.23     19.31 o 
  -4   2   2        3.48        1.54      6.57 o 
  -3   2   2       62.19       55.19      5.22 o 
  -2   2   2      174.79      169.10      5.67 o 
  -1   2   2     1696.72     1533.03     17.03 o 
   0   2   2     3897.40     4268.05     33.84 o 
   1   2   2     3844.11     4333.49     32.88 o 
   2   2   2      441.56      427.08      8.58 o 
   3   2   2     1223.32     1253.67     18.28 o 
   4   2   2       30.84       19.75      6.04 o 
  -4   3   2      222.74      260.29     31.45 o 
  -3   3   2      470.86      492.45     12.09 o 
  -2   3   2      389.50      354.64      7.35 o 
  -1   3   2     3911.78     4015.40     36.33 o 
   0   3   2     1189.42     1131.66     11.39 o 
   1   3   2       14.41       10.37      3.11 o 
   2   3   2      239.62      218.39      6.44 o 
   3   3   2      115.38      119.41      6.53 o 
   4   3   2       31.67       33.37     11.39 o 
  -4   4   2       44.22       45.80      6.95 o 
  -3   4   2        1.15       -5.18      5.18 o 
  -2   4   2        6.79        8.45      3.78 o 
  -1   4   2      216.62      246.24      6.03 o 
   0   4   2     3981.06     3697.28     29.28 o 
   1   4   2        0.65        3.59      2.62 o 
   2   4   2      890.50      978.54     14.09 o 
   3   4   2      204.22      217.88      9.07 o 
   4   4   2       75.26       67.71      8.12 o 
  -4   5   2      217.23      211.78     11.78 o 
  -3   5   2       29.61       36.76      6.18 o 
  -2   5   2     1659.20     1665.80     20.30 o 
  -1   5   2        0.56        2.45      3.43 o 
   0   5   2      553.68      517.86      7.74 o 
   1   5   2        1.30       17.60      3.57 o 
   2   5   2      157.38      176.20      7.07 o 
   3   5   2       19.34       17.84      5.85 o 
  -3   6   2        5.99        1.09      5.66 o 
  -2   6   2     1169.74     1174.36     18.61 o 
  -1   6   2       36.47       26.46      4.78 o 
   0   6   2      600.69      645.65      9.32 o 
   1   6   2     1541.19     1558.82     19.23 o 
   2   6   2       73.17       67.35      5.67 o 
   3   6   2      110.93      116.63      9.04 o 
  -3   7   2       95.46      101.44      7.62 o 
  -2   7   2        3.13        3.33      5.16 o 
  -1   7   2      427.99      475.04     10.64 o 
   0   7   2        2.35        0.39      4.35 o 
   1   7   2      678.08      583.35     16.66 o 
   2   7   2       83.85       68.85      5.83 o 
   3   7   2        4.04        9.17      6.65 o 
  -2   8   2       38.94       43.27      6.88 o 
  -1   8   2       29.98       30.82      5.50 o 
   0   8   2      187.01      195.23     11.64 o 
   1   8   2        1.50       -0.57      4.76 o 
   2   8   2       59.95       73.47      7.67 o 
  -2   9   2       78.38       80.70      7.38 o 
  -1   9   2        0.43        0.48      5.44 o 
   0   9   2       36.58       28.75      7.19 o 
   1   9   2        0.64        1.68      6.17 o 
   2   9   2       11.15        7.37      6.59 o 
   0  10   2       32.37       40.67      7.61 o 
  -4   1   3      121.49      124.18     12.08 o 
  -3   1   3       12.65       12.69      5.34 o 
  -2   1   3       25.81       43.81      3.52 o 
  -1   1   3     7540.53     8828.17    178.54 o 
   0   1   3       26.73      101.25      3.01 o 
   1   1   3       45.00       82.54      3.28 o 
   2   1   3      225.13      260.07      6.31 o 
   3   1   3       70.85       69.73      4.99 o 
   4   1   3        1.81       -2.06      5.58 o 
  -4   2   3        0.97       -1.46      7.49 o 
  -3   2   3        1.60        1.63      4.36 o 
  -2   2   3       32.83       42.99      3.42 o 
  -1   2   3      394.56      401.27      6.40 o 
   0   2   3        0.10        0.01      2.56 o 
   1   2   3      339.07      257.04      5.38 o 
   2   2   3       62.03       82.20      3.99 o 
   3   2   3        3.09       17.19      4.81 o 
   4   2   3        2.84       -5.77      5.77 o 
  -4   3   3       67.84       69.13     10.97 o 
  -3   3   3       82.71       95.60      6.50 o 
  -2   3   3      405.12      424.38      7.98 o 
  -1   3   3      285.87      248.41      5.69 o 
   0   3   3       29.25       62.11      3.22 o 
   1   3   3       24.33       45.73      4.02 o 
   2   3   3      558.62      619.95      8.68 o 
   3   3   3       26.44       29.86      5.28 o 
   4   3   3        8.42        5.75      6.54 o 
  -4   4   3        6.82       17.57      6.87 o 
  -3   4   3       46.26       51.18      6.27 o 
  -2   4   3       15.82       14.68      3.91 o 
  -1   4   3       42.78       59.65      5.46 o 
   0   4   3      440.80      366.64      6.26 o 
   1   4   3        9.35        7.25      3.35 o 
   2   4   3      370.19      363.34      8.79 o 
   3   4   3      179.56      181.65      8.40 o 
   4   4   3       25.85       20.90      6.94 o 
  -4   5   3       54.13       67.65      7.51 o 
  -3   5   3      699.01      660.80     14.46 o 
  -2   5   3      871.50      871.24     21.21 o 
  -1   5   3      207.85      225.03      6.25 o 
   0   5   3      336.80      338.08      6.54 o 
   1   5   3      126.24      123.53      7.05 o 
   2   5   3       25.45       16.70      4.60 o 
   3   5   3      190.55      192.44     10.04 o 
  -3   6   3        4.50        5.32      5.64 o 
  -2   6   3       50.40       40.90      5.95 o 
  -1   6   3      186.64      209.95      7.19 o 
   0   6   3        0.54        2.16      3.35 o 
   1   6   3      354.95      308.10      8.42 o 
   2   6   3      184.53      201.65      7.55 o 
   3   6   3      133.14      125.03      9.70 o 
  -3   7   3       14.74       26.09      6.10 o 
  -2   7   3      200.63      207.90      8.78 o 
  -1   7   3      270.85      260.15      8.26 o 
   0   7   3        5.43        9.23      4.38 o 
   1   7   3       17.67       18.59      4.88 o 
   2   7   3       13.71       27.16      5.25 o 
   3   7   3       69.61       76.85      8.28 o 
  -2   8   3       71.77       74.39      6.96 o 
  -1   8   3        2.70       -0.71      4.75 o 
   0   8   3      828.27      748.31     31.80 o 
   1   8   3      335.88      357.83     10.64 o 
   2   8   3      257.77      231.38      9.39 o 
  -2   9   3       51.39       60.54     10.02 o 
  -1   9   3      278.37      311.84     10.70 o 
   0   9   3        4.15        6.67      7.78 o 
   1   9   3       62.36       46.26      7.12 o 
   2   9   3      210.34      187.91     14.98 o 
   0  10   3      150.48      185.59     13.83 o 
  -4   0   4        8.67        4.88      8.63 o 
  -3   0   4       48.52       46.08      7.32 o 
  -2   0   4      602.32      771.44     13.78 o 
  -1   0   4     8182.29     7624.90    111.92 o 
   0   0   4      800.63     1078.07     17.69 o 
   1   0   4     1592.63     1719.32     20.77 o 
   2   0   4     1858.97     1846.53     24.69 o 
   3   0   4      519.63      508.42     18.87 o 
   4   0   4      119.58      132.17     17.29 o 
  -4   1   4      250.34      248.71      9.80 o 
  -3   1   4      610.53      606.51     13.66 o 
  -2   1   4     3496.77     3429.55     28.10 o 
   0   1   4      214.28      193.10      3.99 o 
   1   1   4     2736.97     2715.83     22.92 o 
   2   1   4       46.22       43.32      3.77 o 
   3   1   4       83.39       83.83      5.29 o 
   4   1   4      145.62      160.57     11.01 o 
  -4   2   4       15.23        4.74      6.46 o 
  -3   2   4      238.22      266.18      8.30 o 
  -2   2   4      618.66      580.33      8.06 o 
  -1   2   4     1018.14      890.35     10.01 o 
   0   2   4     2437.02     2246.52     17.95 o 
   1   2   4     2678.49     2276.28     23.18 o 
   2   2   4       26.91       14.84      3.49 o 
   3   2   4     1736.70     1773.33     21.71 o 
   4   2   4       75.35       74.39      8.07 o 
  -4   3   4      234.09      222.21     15.39 o 
  -3   3   4      551.75      538.63     11.38 o 
  -2   3   4      555.46      593.95      9.87 o 
  -1   3   4     1660.18     1622.85     17.22 o 
   0   3   4     2072.34     1629.79     14.40 o 
   1   3   4      715.39      840.65     10.53 o 
   2   3   4      714.92      691.34     10.63 o 
   3   3   4      248.43      258.02     11.24 o 
   4   3   4      100.81      110.46      9.08 o 
  -4   4   4      119.23      117.07      9.23 o 
  -3   4   4       58.86       60.99      6.65 o 
  -2   4   4       32.51       33.97      4.06 o 
  -1   4   4       19.05       17.16      3.54 o 
   0   4   4     1820.76     2007.07     17.73 o 
   1   4   4     1186.94     1192.45     16.11 o 
   2   4   4      855.32      815.32     12.72 o 
   3   4   4       79.54       84.03      8.13 o 
   4   4   4       43.73       43.04      7.66 o 
  -3   5   4       10.34       10.89      5.82 o 
  -2   5   4      329.74      309.75      9.67 o 
  -1   5   4      347.82      346.93      9.64 o 
   0   5   4       71.25       70.20      4.62 o 
   1   5   4       20.29       17.48      5.21 o 
   2   5   4        1.92       -4.29      4.29 o 
   3   5   4       94.74       88.86      9.69 o 
  -3   6   4      558.95      550.58     14.18 o 
  -2   6   4       29.91       34.76      5.81 o 
  -1   6   4       43.02       45.18      4.62 o 
   0   6   4       12.55        6.87      3.45 o 
   1   6   4      463.15      418.04      9.55 o 
   2   6   4       78.21       82.14      6.01 o 
   3   6   4      245.97      268.92     11.61 o 
  -3   7   4       55.12       59.59      6.97 o 
  -2   7   4        4.04       10.61      5.64 o 
  -1   7   4      369.74      347.72      9.45 o 
   0   7   4      705.91      738.90     12.72 o 
   1   7   4      193.59      218.52      8.89 o 
   2   7   4      142.27      150.21      7.40 o 
   3   7   4        5.99       10.10      6.75 o 
  -2   8   4       15.26       25.93      6.17 o 
  -1   8   4        1.36        7.61      5.50 o 
   0   8   4      436.38      409.55     12.94 o 
   1   8   4       63.58       72.79      6.03 o 
   2   8   4        5.17       11.52      5.56 o 
  -2   9   4       20.22       24.91      6.16 o 
  -1   9   4       32.24       44.40      6.57 o 
   0   9   4      137.94      195.77     10.32 o 
   1   9   4        1.25        5.47      5.54 o 
   2   9   4       24.14       16.06      8.58 o 
   0  10   4        1.88        1.39      6.50 o 
  -4   1   5       13.18       12.99      5.77 o 
  -3   1   5      200.55      204.32     11.19 o 
  -2   1   5     1453.12     1569.45     19.55 o 
  -1   1   5      234.45      174.55      9.97 o 
   0   1   5        0.06        0.72      2.62 o 
   1   1   5       22.16       60.11      3.37 o 
   2   1   5       12.42       22.63      3.73 o 
   3   1   5        2.98       -1.44      4.32 o 
   4   1   5        4.95        8.04      6.54 o 
  -4   2   5        1.16       11.25      6.49 o 
  -3   2   5        9.10       20.98      4.76 o 
  -2   2   5      849.34      972.18     10.91 o 
  -1   2   5      362.92      395.28      6.98 o 
   0   2   5        8.03       13.10      2.58 o 
   1   2   5     1544.20     1714.00     16.31 o 
   2   2   5       82.04      115.90      4.55 o 
   3   2   5      428.55      452.47     13.11 o 
   4   2   5        2.15        6.49      6.46 o 
  -4   3   5       12.89       14.94      6.49 o 
  -3   3   5       47.69       47.08      5.63 o 
  -2   3   5      610.30      617.40     12.48 o 
  -1   3   5      253.10      291.03      7.66 o 
   0   3   5     1317.46     1361.54     12.64 o 
   1   3   5      602.61      572.41      8.42 o 
   2   3   5        0.27        0.85      4.55 o 
   3   3   5       67.33       53.95      6.81 o 
   4   3   5      121.40      125.60      9.41 o 
  -4   4   5        3.97       -0.20      6.46 o 
  -3   4   5       27.47       26.26      6.17 o 
  -2   4   5       29.59       21.72      5.79 o 
  -1   4   5      133.12      155.61      5.89 o 
   0   4   5     1459.01     1740.99     15.95 o 
   1   4   5       27.61       10.47      3.43 o 
   2   4   5      315.23      284.56      7.92 o 
   3   4   5       16.10       16.48      5.92 o 
   4   4   5      176.47      173.66     10.24 o 
  -3   5   5       28.52       13.35      9.28 o 
  -2   5   5      281.31      291.72     10.89 o 
  -1   5   5      832.43      781.84     20.89 o 
   0   5   5        4.76       -2.16      3.10 o 
   1   5   5      267.95      300.91      7.20 o 
   2   5   5        2.06        6.91      4.54 o 
   3   5   5       31.63       46.16      6.43 o 
  -3   6   5       66.19       71.12      7.01 o 
  -2   6   5        1.02        0.60      5.32 o 
  -1   6   5      182.38      180.19      7.16 o 
   0   6   5      265.11      238.71      6.65 o 
   1   6   5      640.77      671.21     12.90 o 
   2   6   5       26.39       23.29      5.02 o 
   3   6   5      217.92      221.68     10.64 o 
  -3   7   5      251.78      248.97     10.06 o 
  -2   7   5      116.03      102.62      7.22 o 
  -1   7   5      537.74      575.37     11.66 o 
   0   7   5      660.49      666.05     12.03 o 
   1   7   5       16.82       14.10      4.85 o 
   2   7   5        0.46        6.04      5.46 o 
   3   7   5        4.12        0.13      6.43 o 
  -2   8   5       15.20       20.09      6.01 o 
  -1   8   5        9.80       -0.93      5.53 o 
   0   8   5       10.19        5.44      5.40 o 
   1   8   5       64.39       56.34      5.90 o 
   2   8   5       70.40       77.52      6.88 o 
  -2   9   5       81.08       77.56      8.22 o 
  -1   9   5      198.73      178.91      9.85 o 
   0   9   5        0.15        7.94      6.72 o 
   1   9   5      309.67      315.01     23.96 o 
   2   9   5        5.39        3.97      5.49 o 
   0  10   5       30.36       17.06      7.25 o 
  -4   0   6      178.00      162.57     15.82 o 
  -3   0   6      141.07      135.10     15.24 o 
  -2   0   6     1844.54     1996.78     25.49 o 
  -1   0   6     2423.59     2772.39     30.80 o 
   0   0   6      273.97      252.28      6.05 o 
   1   0   6     7031.73     6446.95     67.22 o 
   2   0   6      352.89      340.16      9.66 o 
   3   0   6     1177.62     1200.74     20.89 o 
   4   0   6       67.57       81.92     12.71 o 
  -4   1   6       31.67       27.12      5.98 o 
  -3   1   6      240.80      252.41      8.03 o 
  -2   1   6       26.06       42.52      3.26 o 
  -1   1   6     5217.29     4922.66     42.52 o 
   0   1   6     1479.09     1437.48     12.20 o 
   1   1   6     1036.73      987.49      9.76 o 
   2   1   6       32.82       40.84      3.62 o 
   3   1   6      175.09      192.61      6.38 o 
   4   1   6       30.48       34.86      7.44 o 
  -4   2   6       78.22       81.05      7.16 o 
  -3   2   6      627.24      643.59     13.07 o 
  -2   2   6     1608.46     1705.74     16.00 o 
  -1   2   6       31.57       74.42      3.68 o 
   0   2   6     3256.65     3312.88     27.22 o 
   1   2   6     2810.64     3295.89     30.05 o 
   2   2   6      238.05      248.50      5.81 o 
   3   2   6      489.18      465.37     12.34 o 
   4   2   6       97.86      107.58      8.94 o 
  -4   3   6       51.77       57.34      9.05 o 
  -3   3   6       59.91       67.77      6.03 o 
  -2   3   6     1895.06     1831.78     21.13 o 
  -1   3   6     1599.00     1624.11     16.15 o 
   0   3   6       30.23       17.44      3.61 o 
   1   3   6     4404.04     4368.32     36.77 o 
   2   3   6       79.52       62.43      4.42 o 
   3   3   6        1.52        5.20      5.30 o 
   4   3   6      160.69      164.82     19.62 o 
  -4   4   6      257.35      254.83     34.01 o 
  -3   4   6      293.50      307.94     10.33 o 
  -2   4   6       35.50       46.45      6.00 o 
  -1   4   6      131.99      111.13      4.77 o 
   0   4   6        1.93        5.07      3.00 o 
   1   4   6      537.26      492.35     10.69 o 
   2   4   6      473.66      456.71      9.74 o 
   3   4   6      379.37      396.44     11.69 o 
   4   4   6      264.43      257.52     11.99 o 
  -3   5   6      528.58      522.40     14.75 o 
  -2   5   6      131.04      143.53      6.82 o 
  -1   5   6     1100.08     1133.49     14.37 o 
   0   5   6      811.37      719.68      9.45 o 
   1   5   6       20.84       38.06      5.02 o 
   2   5   6      195.72      214.15      8.16 o 
   3   5   6       32.47       37.15      6.26 o 
  -3   6   6       36.66       37.04      6.43 o 
  -2   6   6        9.48        1.75      5.16 o 
  -1   6   6        4.46        2.17      4.00 o 
   0   6   6       53.22       49.22      4.59 o 
   1   6   6      449.61      463.53      9.89 o 
   2   6   6        1.50        7.94      5.18 o 
   3   6   6      394.24      370.87     22.01 o 
  -3   7   6       90.81       86.73      7.85 o 
  -2   7   6       53.53       50.50      6.28 o 
  -1   7   6     1054.08     1063.03     15.92 o 
   0   7   6       28.49       50.72      5.32 o 
   1   7   6      370.92      316.29      9.04 o 
   2   7   6        5.10        5.11      7.55 o 
   3   7   6        4.01       -3.81      6.32 o 
  -2   8   6        0.19       -5.32      5.32 o 
  -1   8   6      126.16      123.80      7.81 o 
   0   8   6        0.35       -5.17      5.17 o 
   1   8   6      137.01      106.85      6.69 o 
   2   8   6       26.71       24.53      6.07 o 
  -2   9   6       86.07      100.76      8.72 o 
  -1   9   6        0.06        2.96      6.20 o 
   0   9   6        0.06       -3.97      6.16 o 
   1   9   6       10.41       -4.26      5.91 o 
   0  10   6        5.43        2.85      6.85 o 
  -4   1   7       18.27       18.59      5.93 o 
  -3   1   7      220.15      265.51     17.18 o 
  -2   1   7       11.06       12.17      2.74 o 
  -1   1   7      703.89      801.25     14.28 o 
   0   1   7      641.92      649.10      7.49 o 
   1   1   7      866.59      727.60      9.95 o 
   2   1   7      337.14      383.88      6.94 o 
   3   1   7        0.36       -3.72      3.72 o 
   4   1   7       13.31       28.87      8.67 o 
  -4   2   7        0.53        2.27      5.38 o 
  -3   2   7      428.20      413.17     10.02 o 
  -2   2   7      676.83      797.65     14.36 o 
  -1   2   7      886.52      928.71     15.28 o 
   0   2   7      719.68      636.57      7.28 o 
   1   2   7      459.08      413.69      5.93 o 
   2   2   7      341.70      414.59      8.23 o 
   3   2   7      141.55      148.27      7.90 o 
   4   2   7        0.73       -7.12      7.12 o 
  -4   3   7        7.30        7.02      6.65 o 
  -3   3   7       11.60       14.26      5.13 o 
  -2   3   7       12.12       24.01      4.61 o 
  -1   3   7       59.84      111.73      3.71 o 
   0   3   7      218.40      198.01      4.70 o 
   1   3   7      174.75      205.92      7.35 o 
   2   3   7      508.24      531.15      9.07 o 
   3   3   7        1.88       -4.81      4.81 o 
   4   3   7        1.13       -4.09      6.34 o 
  -4   4   7      371.34      365.50     18.66 o 
  -3   4   7      107.60       99.48      7.25 o 
  -2   4   7       14.76       12.88      4.51 o 
  -1   4   7      531.62      587.85      8.84 o 
   0   4   7      755.29      613.23      9.05 o 
   1   4   7       54.81       87.11      4.52 o 
   2   4   7      604.11      701.83     14.89 o 
   3   4   7        1.05        8.92      6.14 o 
   4   4   7       36.19       31.49      7.57 o 
  -3   5   7       39.49       49.08      6.55 o 
  -2   5   7       23.66       15.74      5.02 o 
  -1   5   7      692.14      729.57     10.81 o 
   0   5   7       48.10       44.59      3.79 o 
   1   5   7      655.11      653.34     10.21 o 
   2   5   7        8.88       -2.38      5.12 o 
   3   5   7        1.40        0.20      5.66 o 
  -3   6   7      207.49      200.60      8.99 o 
  -2   6   7        9.46       11.57      5.47 o 
  -1   6   7       24.33       29.75      4.45 o 
   0   6   7        2.48        0.38      3.83 o 
   1   6   7      600.43      563.96     11.02 o 
   2   6   7       56.06       40.16      6.36 o 
   3   6   7      251.29      248.98      9.95 o 
  -3   7   7      123.15      121.98      9.67 o 
  -2   7   7       57.65       65.72      6.76 o 
  -1   7   7      106.06       92.26      6.20 o 
   0   7   7      335.56      347.93      9.30 o 
   1   7   7      310.94      300.72     10.34 o 
   2   7   7       52.36       49.54      6.45 o 
   3   7   7        4.67        3.41      7.73 o 
  -2   8   7       77.00       82.68      7.23 o 
  -1   8   7      233.07      243.92     10.67 o 
   0   8   7       59.05       34.07      6.00 o 
   1   8   7      324.78      315.14     10.36 o 
   2   8   7      226.08      236.86      9.43 o 
  -2   9   7      172.71      165.16     10.32 o 
  -1   9   7      519.60      572.64     15.59 o 
   0   9   7       97.48       92.19      8.43 o 
   1   9   7       64.79       65.39      7.57 o 
   0  10   7       37.71       47.14      7.95 o 
  -4   0   8      329.43      287.74     40.59 o 
  -3   0   8      302.01      314.61     12.37 o 
  -2   0   8     1236.79     1274.95     18.18 o 
  -1   0   8      465.82      427.40      9.58 o 
   0   0   8     3996.80     4287.35     45.46 o 
   1   0   8     5898.27     6043.16     63.68 o 
   2   0   8        1.25        4.78      7.35 o 
   3   0   8     1226.69     1215.23     24.97 o 
   4   0   8      106.74      110.43     12.92 o 
  -4   1   8        5.95       -0.97      5.86 o 
  -3   1   8     1295.08     1301.94     19.59 o 
  -2   1   8      267.84      275.13      6.54 o 
  -1   1   8     3126.60     3126.77     28.37 o 
   0   1   8     1297.79     1291.47     20.58 o 
   1   1   8     2732.05     2807.14     26.48 o 
   2   1   8     1467.30     1421.25     14.48 o 
   3   1   8        0.04       -0.66      3.96 o 
   4   1   8       39.98       33.26      7.82 o 
  -4   2   8      217.51      221.61      9.60 o 
  -3   2   8     1610.07     1535.15     41.58 o 
  -2   2   8      399.17      427.49     14.49 o 
  -1   2   8     1378.67     1273.92     13.39 o 
   0   2   8      272.58      223.44      4.72 o 
   1   2   8      872.12      764.59      8.49 o 
   2   2   8     1438.50     1384.29     14.30 o 
   3   2   8      562.12      574.97     17.72 o 
   4   2   8      250.19      237.33     11.45 o 
  -4   3   8      206.88      202.92     15.58 o 
  -3   3   8       13.18       14.68      7.93 o 
  -2   3   8      427.72      449.03      9.67 o 
  -1   3   8     2880.36     2877.76     23.80 o 
   0   3   8      901.32      623.52      8.38 o 
   1   3   8      206.23      197.58      5.99 o 
   2   3   8      199.69      265.56     12.36 o 
   3   3   8       50.07       54.68      6.52 o 
   4   3   8        0.48        2.22      7.64 o 
  -4   4   8        3.18       -1.50      6.42 o 
  -3   4   8      158.57      186.91      7.87 o 
  -2   4   8      187.98      163.45      7.65 o 
  -1   4   8       79.63      105.05      3.99 o 
   0   4   8       19.01       13.94      3.25 o 
   1   4   8     1423.69     1438.20     15.80 o 
   2   4   8      165.36      182.83      8.65 o 
   3   4   8      150.11      144.37     11.78 o 
   4   4   8      164.58      190.84     14.19 o 
  -3   5   8      282.93      295.60     10.33 o 
  -2   5   8        0.48        1.56      4.67 o 
  -1   5   8     1254.43     1175.22     14.64 o 
   0   5   8      267.67      328.58      6.69 o 
   1   5   8      525.98      529.33      9.19 o 
   2   5   8      106.46       66.15      6.29 o 
   3   5   8       14.93        9.97      5.75 o 
  -3   6   8       50.60       57.22      6.82 o 
  -2   6   8        8.87        5.22      5.45 o 
  -1   6   8        4.14        5.10      4.16 o 
   0   6   8       10.85       10.87      4.17 o 
   1   6   8      581.27      574.24     13.02 o 
   2   6   8        8.10        0.61      5.44 o 
   3   6   8      685.04      667.85     22.42 o 
  -3   7   8       23.07       20.06      6.40 o 
  -2   7   8       18.85       18.36      5.91 o 
  -1   7   8       34.19       42.28      5.53 o 
   0   7   8       69.89       69.23      5.82 o 
   1   7   8       62.16       57.68      5.73 o 
   2   7   8       38.56       50.32      6.46 o 
   3   7   8       75.34       83.24      8.53 o 
  -2   8   8       11.63       21.52      6.02 o 
  -1   8   8       86.02       80.14      8.00 o 
   0   8   8       20.64       16.38      5.69 o 
   1   8   8        9.61       19.71      5.78 o 
   2   8   8       79.47       82.32      7.15 o 
  -1   9   8      229.32      224.85     10.87 o 
   0   9   8       49.07       53.07      7.60 o 
   1   9   8       25.92       23.43      7.85 o 
  -4   1   9        1.79       -2.05      5.97 o 
  -3   1   9       24.80       37.16      5.83 o 
  -2   1   9       12.20        9.35      3.46 o 
  -1   1   9     1180.45     1147.99     15.45 o 
   0   1   9     1541.89     1668.96     23.02 o 
   1   1   9     3582.20     3998.44     36.12 o 
   2   1   9       46.94       29.42      3.51 o 
   3   1   9       15.69        7.92      4.21 o 
   4   1   9      129.79      137.71      9.75 o 
  -4   2   9        2.89        8.66      5.66 o 
  -3   2   9       91.93      101.20     10.16 o 
  -2   2   9      199.92      200.70      5.87 o 
  -1   2   9      372.36      401.19      7.19 o 
   0   2   9      127.87      110.47      4.10 o 
   1   2   9      328.07      334.08      6.57 o 
   2   2   9      121.14      173.73      6.38 o 
   3   2   9       80.42       86.97      7.20 o 
   4   2   9       26.75       32.86      7.39 o 
  -4   3   9       32.66       24.01      8.43 o 
  -3   3   9      431.28      422.48     10.39 o 
  -2   3   9      268.18      268.26      7.72 o 
  -1   3   9      362.15      423.95      8.23 o 
   0   3   9     2816.34     2970.32     24.27 o 
   1   3   9      159.78      142.29      4.96 o 
   2   3   9      450.69      410.75     10.13 o 
   3   3   9       21.75       19.22      5.84 o 
   4   3   9       39.72       44.54      8.95 o 
  -4   4   9        6.20        3.14      6.71 o 
  -3   4   9      234.40      243.05      8.50 o 
  -2   4   9      151.67      154.34      6.78 o 
  -1   4   9       28.07       23.52      4.34 o 
   0   4   9      847.71      802.57      9.82 o 
   1   4   9      204.13      208.90      6.02 o 
   2   4   9      216.68      162.14      7.10 o 
   3   4   9      116.87      125.01      7.60 o 
  -3   5   9       40.24       38.79      6.51 o 
  -2   5   9      230.08      217.84      7.91 o 
  -1   5   9      417.06      460.31      8.75 o 
   0   5   9       86.09       79.60      4.28 o 
   1   5   9      462.52      447.38      8.61 o 
   2   5   9       44.36       61.32      7.48 o 
   3   5   9      457.22      405.33     11.84 o 
  -3   6   9      277.95      299.66     11.69 o 
  -2   6   9        3.61        0.76      5.35 o 
  -1   6   9      228.70      222.38      6.98 o 
   0   6   9      108.50       79.25      5.18 o 
   1   6   9       18.66       13.42      4.72 o 
   2   6   9       78.59      109.03      7.33 o 
   3   6   9      469.41      491.84     13.13 o 
  -3   7   9       76.40       87.36      7.73 o 
  -2   7   9       89.90       85.71      7.33 o 
  -1   7   9      487.79      525.99     12.53 o 
   0   7   9       13.75        8.95      4.83 o 
   1   7   9      166.36      200.23     10.07 o 
   2   7   9      125.38      109.43      9.15 o 
   3   7   9       70.97       51.47      7.86 o 
  -2   8   9      552.14      535.83     13.66 o 
  -1   8   9        2.37       -1.18      6.26 o 
   0   8   9      178.74      157.36      8.55 o 
   1   8   9       96.95       96.26      7.23 o 
   2   8   9       55.67       42.28      6.08 o 
  -1   9   9       34.03       27.08      7.23 o 
   0   9   9      426.63      458.39     19.30 o 
   1   9   9        6.51       -1.43      6.34 o 
  -4   0  10      112.07      120.11     12.34 o 
  -3   0  10      440.95      400.45     13.96 o 
  -2   0  10     1161.71     1094.11     20.47 o 
  -1   0  10       62.49       53.95      4.55 o 
   0   0  10      255.97      230.97      6.65 o 
   1   0  10     2251.56     2446.40     43.92 o 
   2   0  10      325.35      320.36     39.73 o 
   3   0  10      495.60      566.02     16.58 o 
   4   0  10     2050.18     2001.47     62.59 o 
  -4   1  10       90.46       80.70      7.94 o 
  -3   1  10       94.13       87.09      9.54 o 
  -2   1  10      595.59      608.95     10.17 o 
  -1   1  10     3013.89     2972.92     26.01 o 
   0   1  10     2118.08     2024.87     20.13 o 
   1   1  10      179.95      136.19      4.69 o 
   2   1  10     1023.52     1079.60     12.26 o 
   3   1  10        5.27        3.45      5.33 o 
   4   1  10       49.06       44.72      7.97 o 
  -4   2  10       26.64       31.81      6.33 o 
  -3   2  10      105.34      120.75      8.18 o 
  -2   2  10      460.71      450.31     11.44 o 
  -1   2  10        1.48        1.51      3.37 o 
   0   2  10      898.80      816.26      9.04 o 
   1   2  10       75.51       77.01      4.33 o 
   2   2  10      264.37      298.15      7.12 o 
   3   2  10      540.74      512.85     12.54 o 
   4   2  10      134.94      132.00      9.64 o 
  -4   3  10        6.80        0.03      6.50 o 
  -3   3  10      377.86      381.45     11.27 o 
  -2   3  10        1.01       -1.78      4.30 o 
  -1   3  10     1375.82     1463.89     16.06 o 
   0   3  10     2295.62     2703.47     22.50 o 
   1   3  10      916.28      921.79     13.96 o 
   2   3  10      599.56      475.82     10.30 o 
   3   3  10       13.71       14.15      6.62 o 
   4   3  10        2.15       -2.27      7.79 o 
  -4   4  10      147.64      153.77     23.08 o 
  -3   4  10      487.25      443.71     10.93 o 
  -2   4  10      436.90      482.20     11.25 o 
  -1   4  10      108.63      124.83      4.41 o 
   0   4  10     1060.71     1078.25     11.75 o 
   1   4  10      322.09      330.15      7.61 o 
   2   4  10      198.42      166.66      7.05 o 
   3   4  10      383.34      427.64     12.26 o 
  -3   5  10       47.03       42.11      6.45 o 
  -2   5  10       22.10       24.67      5.15 o 
  -1   5  10      481.17      514.87      9.93 o 
   0   5  10      118.95       82.56      4.93 o 
   1   5  10      471.28      407.26      9.62 o 
   2   5  10      334.94      368.46     13.59 o 
   3   5  10        0.08        9.12      5.82 o 
  -3   6  10      142.52      142.36     14.32 o 
  -2   6  10      175.60      155.37     15.55 o 
  -1   6  10       89.65      101.16      6.28 o 
   0   6  10       15.56       16.21      4.84 o 
   1   6  10       18.11        7.20      4.84 o 
   2   6  10        5.15       -2.78      5.47 o 
   3   6  10       27.40       18.84      6.17 o 
  -3   7  10        1.12        7.26      6.31 o 
  -2   7  10       84.52      101.07      7.54 o 
  -1   7  10      111.04       99.89      7.18 o 
   0   7  10      397.38      418.90     10.26 o 
   1   7  10       10.80       15.35      5.61 o 
   2   7  10      292.21      251.63     13.10 o 
  -2   8  10      293.99      308.79     23.71 o 
  -1   8  10       67.83       76.84      9.08 o 
   0   8  10       29.25       46.12      5.68 o 
   1   8  10       40.98       56.53      6.73 o 
   2   8  10        3.79        4.74      5.61 o 
  -1   9  10       23.49       24.55      7.01 o 
   0   9  10        1.94       -7.20      7.62 o 
   1   9  10        3.69        2.59      6.44 o 
  -4   1  11       24.76       11.35      6.31 o 
  -3   1  11       50.55       43.91      5.97 o 
  -2   1  11      416.47      443.38      8.23 o 
  -1   1  11      232.27      249.62      5.15 o 
   0   1  11       86.12       59.76      4.30 o 
   1   1  11      180.68      239.27      5.88 o 
   2   1  11        1.88        6.76      3.67 o 
   3   1  11        2.48        6.43      5.35 o 
   4   1  11      388.26      397.08     14.13 o 
  -4   2  11      182.60      181.49      9.10 o 
  -3   2  11        9.93       13.27      5.57 o 
  -2   2  11      107.26      133.81     10.19 o 
  -1   2  11      330.95      349.80      7.11 o 
   0   2  11       10.75       24.34      3.04 o 
   1   2  11      394.11      365.64      7.08 o 
   2   2  11       79.06       59.61      5.77 o 
   3   2  11       11.96       16.69      4.96 o 
   4   2  11      130.90      125.33      9.40 o 
  -4   3  11      266.03      214.40     10.96 o 
  -3   3  11        0.75        1.28      5.47 o 
  -2   3  11       85.17       90.15      5.88 o 
  -1   3  11      127.46      121.55      4.91 o 
   0   3  11      194.78      200.35      4.95 o 
   1   3  11       25.49       17.33      5.73 o 
   2   3  11      493.79      521.29     10.67 o 
   3   3  11       57.72       57.04      6.48 o 
   4   3  11       17.81       16.15      7.20 o 
  -4   4  11       12.67       13.69      7.01 o 
  -3   4  11       14.34       15.56      5.26 o 
  -2   4  11      469.73      492.79     10.56 o 
  -1   4  11      421.35      457.92      7.41 o 
   0   4  11      675.15      720.61     11.83 o 
   1   4  11      162.44      142.12      6.19 o 
   2   4  11        2.35       -0.92      4.77 o 
   3   4  11      112.73      103.82      7.81 o 
  -3   5  11        3.31       -2.63      5.40 o 
  -2   5  11       21.75       11.89      4.75 o 
  -1   5  11      444.48      485.04     10.00 o 
   0   5  11      240.89      264.07      6.93 o 
   1   5  11      570.13      625.83     11.55 o 
   2   5  11      107.57      110.38      7.38 o 
   3   5  11        7.91        8.46      6.78 o 
  -3   6  11      142.04      130.60      8.21 o 
  -2   6  11       31.31       19.78      5.09 o 
  -1   6  11      750.56      791.22     13.36 o 
   0   6  11        3.20        8.00      4.15 o 
   1   6  11       38.24       35.77      5.28 o 
   2   6  11       19.29        2.35      5.53 o 
   3   6  11       15.40       12.32      6.20 o 
  -3   7  11        0.82       -5.52      5.52 o 
  -2   7  11       16.27       20.93      6.71 o 
  -1   7  11      322.93      295.49     15.07 o 
   0   7  11      700.25      708.75     12.95 o 
   1   7  11       81.76       62.23      6.56 o 
   2   7  11      658.09      656.10     25.23 o 
  -2   8  11      152.92      160.41      8.69 o 
  -1   8  11        7.76        2.05      6.49 o 
   0   8  11      218.59      233.18     11.44 o 
   1   8  11       52.15       30.89      6.01 o 
   2   8  11        8.61       16.41      6.05 o 
  -1   9  11       68.84       67.90      8.02 o 
   0   9  11      245.60      252.26     12.97 o 
   1   9  11      173.86      190.36     10.17 o 
  -4   0  12      264.35      219.76     21.61 o 
  -3   0  12      246.10      252.69     11.57 o 
  -2   0  12     1166.01     1289.43     23.42 o 
  -1   0  12      228.62      189.37     10.29 o 
   0   0  12     6235.34     6294.66     66.53 o 
   1   0  12      149.61      154.04      8.93 o 
   2   0  12      259.31      243.07     10.52 o 
   3   0  12      310.51      310.85     15.09 o 
   4   0  12       96.77      108.98     28.28 o 
  -4   1  12       58.22       60.15      8.78 o 
  -3   1  12       50.75       41.48      6.11 o 
  -2   1  12        0.38        6.51      3.67 o 
  -1   1  12      450.44      448.37     10.23 o 
   0   1  12     5178.86     5231.77     39.87 o 
   1   1  12      953.55     1013.71     11.87 o 
   2   1  12     1682.61     1572.56     17.42 o 
   3   1  12       23.75       18.60      5.85 o 
   4   1  12        4.04        7.25      8.40 o 
  -4   2  12      363.89      384.67     12.03 o 
  -3   2  12      378.69      380.70     11.77 o 
  -2   2  12     1540.55     1508.08     31.22 o 
  -1   2  12      327.92      326.64      8.00 o 
   0   2  12      226.79      268.42      5.57 o 
   1   2  12        7.98        7.18      3.28 o 
   2   2  12        4.40        5.12      4.71 o 
   3   2  12      238.14      234.47     15.63 o 
   4   2  12      295.67      283.56     20.06 o 
  -4   3  12      443.58      405.21     20.29 o 
  -3   3  12       91.57       86.62      7.27 o 
  -2   3  12        0.97        8.05      4.52 o 
  -1   3  12      618.30      529.05      8.89 o 
   0   3  12      861.54      814.60      9.69 o 
   1   3  12      815.12      746.39     11.93 o 
   2   3  12      769.71      856.47     13.90 o 
   3   3  12      247.21      241.90     17.60 o 
  -3   4  12      220.21      246.57     10.73 o 
  -2   4  12      484.62      487.63     14.39 o 
  -1   4  12        0.91        3.12      3.53 o 
   0   4  12      484.96      486.06      8.02 o 
   1   4  12       12.07       16.11      4.55 o 
   2   4  12       52.54       36.05      5.38 o 
   3   4  12      117.59      110.15      7.49 o 
  -3   5  12        0.71       -5.33      5.33 o 
  -2   5  12       61.39       66.00      5.93 o 
  -1   5  12      468.45      443.05     10.89 o 
   0   5  12      867.65      912.81     15.02 o 
   1   5  12      110.56      146.82      9.03 o 
   2   5  12      952.80      871.00     19.94 o 
   3   5  12       65.08       50.64      9.09 o 
  -3   6  12       26.13       29.47      6.31 o 
  -2   6  12      178.98      203.50      7.95 o 
  -1   6  12       39.10       52.93      5.53 o 
   0   6  12       56.81       56.40      4.93 o 
   1   6  12        6.08       10.34      4.91 o 
   2   6  12      845.48      718.17     20.82 o 
   3   6  12        7.32        6.01      5.96 o 
  -2   7  12        8.99       12.67      5.58 o 
  -1   7  12        3.27       -3.67      5.22 o 
   0   7  12      270.71      271.41      9.67 o 
   1   7  12       37.36       11.07      5.69 o 
   2   7  12      110.11      115.75     10.54 o 
  -2   8  12       97.69      106.22      8.93 o 
  -1   8  12       14.57       21.90      6.97 o 
   0   8  12       62.87       57.40      6.67 o 
   1   8  12       50.96       23.49      6.02 o 
   2   8  12        0.06        0.70      5.61 o 
  -1   9  12       28.71       22.12      7.22 o 
   0   9  12       17.74       29.52      8.41 o 
   1   9  12        4.66        7.24      6.39 o 
  -4   1  13       11.58        8.17      6.30 o 
  -3   1  13      336.41      339.29     11.01 o 
  -2   1  13      342.35      312.95      8.32 o 
  -1   1  13      303.19      270.53      5.71 o 
   0   1  13     2351.10     2651.42     23.48 o 
   1   1  13        0.08       -3.25      3.25 o 
   2   1  13        9.20        3.79      4.42 o 
   3   1  13      718.35      721.43     40.80 o 
   4   1  13        2.17       12.64     10.91 o 
  -4   2  13       21.05       19.46      6.16 o 
  -3   2  13      173.26      166.83      8.63 o 
  -2   2  13      145.17      179.76      7.86 o 
  -1   2  13       42.51       52.67      3.64 o 
   0   2  13        0.33        3.37      2.92 o 
   1   2  13       91.72      114.50      4.77 o 
   2   2  13       48.76       63.72      5.43 o 
   3   2  13      328.91      315.81     10.45 o 
   4   2  13       23.39       29.47      7.43 o 
  -4   3  13        2.64        0.26      6.75 o 
  -3   3  13       18.87       23.25      5.76 o 
  -2   3  13       59.18       60.26      5.49 o 
  -1   3  13      421.15      407.71      6.98 o 
   0   3  13       55.27       46.09      3.54 o 
   1   3  13      168.51      186.35      6.77 o 
   2   3  13      293.00      288.00     10.07 o 
   3   3  13        8.64       11.32      7.86 o 
  -3   4  13       78.70       74.24     11.61 o 
  -2   4  13      462.00      453.70     10.47 o 
  -1   4  13      192.14      221.76      6.44 o 
   0   4  13      188.11      204.67      6.01 o 
   1   4  13        4.55       13.11      4.94 o 
   2   4  13      275.87      329.88      9.61 o 
   3   4  13      104.99      109.95      7.80 o 
  -3   5  13        0.95        3.27      6.05 o 
  -2   5  13        1.12       -4.15      4.78 o 
  -1   5  13        0.36       -2.86      4.25 o 
   0   5  13      322.93      334.93      7.83 o 
   1   5  13      784.69      719.27     12.64 o 
   2   5  13      892.72      912.52     40.15 o 
   3   5  13       80.52       93.78      8.85 o 
  -3   6  13       86.72       91.42      7.48 o 
  -2   6  13       81.81      112.01      6.73 o 
  -1   6  13       22.38       23.25      5.06 o 
   0   6  13       69.87       81.82      7.38 o 
   1   6  13       84.07       86.50      7.21 o 
   2   6  13      166.71      194.57      9.04 o 
   3   6  13        4.22        0.06      5.76 o 
  -2   7  13        3.27        2.16      5.42 o 
  -1   7  13        1.31        8.17      5.52 o 
   0   7  13      258.95      250.25      9.41 o 
   1   7  13       50.93       83.07      7.02 o 
   2   7  13      126.13      122.44     10.34 o 
  -2   8  13      194.55      183.51     10.39 o 
  -1   8  13       49.35       75.33      8.14 o 
   0   8  13      156.13      185.61      8.90 o 
   1   8  13       16.51       28.89      6.81 o 
   2   8  13        0.54        0.46      5.68 o 
  -1   9  13       30.47       43.95      8.62 o 
   0   9  13      103.46      115.14     10.50 o 
   1   9  13       60.61       46.72      7.43 o 
  -4   0  14      214.07      217.25     15.06 o 
  -3   0  14      617.27      608.27     16.92 o 
  -2   0  14     1349.95     1206.20     30.21 o 
  -1   0  14       68.65       84.15      7.26 o 
   0   0  14        4.13       10.89      4.14 o 
   1   0  14      679.22      717.80     14.74 o 
   2   0  14      456.50      453.90     27.28 o 
   3   0  14      255.96      259.75     12.38 o 
   4   0  14      169.29      156.93     14.72 o 
  -4   1  14       52.48       55.81      7.41 o 
  -3   1  14        7.13       11.47      5.79 o 
  -2   1  14        7.84        0.08      4.05 o 
  -1   1  14        4.41        3.39      2.94 o 
   0   1  14     1604.31     1578.88     14.85 o 
   1   1  14      534.60      554.70      8.77 o 
   2   1  14     2321.30     2314.21     33.80 o 
   3   1  14     1049.95     1042.75     19.07 o 
   4   1  14      120.61      110.82     10.92 o 
  -4   2  14      116.95       99.87      9.87 o 
  -3   2  14       94.87       90.16      7.06 o 
  -2   2  14     1258.72     1355.70     25.48 o 
  -1   2  14      624.93      637.81      9.96 o 
   0   2  14     1010.12      878.67     11.24 o 
   1   2  14      122.84      128.00      6.41 o 
   2   2  14       27.50       21.76      5.11 o 
   3   2  14       51.12       45.42      6.56 o 
  -4   3  14      161.10      142.15      8.63 o 
  -3   3  14       29.07       30.42      6.09 o 
  -2   3  14        0.05        1.13      4.84 o 
  -1   3  14        4.49        1.31      3.74 o 
   0   3  14     1192.81     1156.51     13.54 o 
   1   3  14      692.85      710.88     12.25 o 
   2   3  14      604.27      612.34     11.84 o 
   3   3  14      125.60      116.94     10.15 o 
  -3   4  14      114.72      109.83      7.54 o 
  -2   4  14      874.78      930.35     26.27 o 
  -1   4  14      209.20      191.58      6.71 o 
   0   4  14      830.28      857.26     10.77 o 
   1   4  14      129.59      135.74      6.33 o 
   2   4  14       10.22        5.48      5.45 o 
   3   4  14        5.97       15.39      6.78 o 
  -3   5  14       24.96       24.23      6.21 o 
  -2   5  14       93.85      106.87      6.74 o 
  -1   5  14        2.68       -0.15      5.24 o 
   0   5  14      462.08      472.51     14.52 o 
   1   5  14        1.73       11.64      4.76 o 
   2   5  14      277.84      286.49      9.95 o 
   3   5  14       67.70       71.55      7.14 o 
  -3   6  14       37.12       37.14      7.38 o 
  -2   6  14      252.44      250.34     10.71 o 
  -1   6  14      167.33      168.54      8.65 o 
   0   6  14       39.11       52.47      5.43 o 
   1   6  14     1001.40      993.42     22.08 o 
   2   6  14       16.09       22.24      6.01 o 
   3   6  14        0.49       -1.81      5.71 o 
  -2   7  14       71.54       65.54      6.80 o 
  -1   7  14        0.24       -1.87      5.43 o 
   0   7  14       95.86       87.14      7.00 o 
   1   7  14        7.59       16.96      5.77 o 
   2   7  14       38.55       40.47      6.56 o 
  -2   8  14       26.37       36.10      7.21 o 
  -1   8  14        5.32       13.27      5.90 o 
   0   8  14      115.99      100.73      7.54 o 
   1   8  14        0.30        0.19      6.18 o 
   2   8  14        1.52       -4.91      7.99 o 
  -1   9  14        5.54        1.53      7.69 o 
   0   9  14        9.37       16.27      7.65 o 
  -4   1  15       30.31       36.07      7.07 o 
  -3   1  15        7.90       14.12      5.57 o 
  -2   1  15      106.81      114.71      6.51 o 
  -1   1  15     1454.09     1514.10     14.83 o 
   0   1  15      318.72      265.16      5.78 o 
   1   1  15       72.88       84.58      4.43 o 
   2   1  15       10.13        4.54      4.38 o 
   3   1  15       14.69       24.79      6.06 o 
  -4   2  15        1.97       -3.61      5.66 o 
  -3   2  15        0.88        0.41      5.33 o 
  -2   2  15      107.84      107.73      5.41 o 
  -1   2  15       69.73       72.77      4.57 o 
   0   2  15        7.52        4.14      3.55 o 
   1   2  15      295.04      284.35      6.82 o 
   2   2  15      695.13      680.33     13.73 o 
   3   2  15       22.23       23.38      6.54 o 
  -3   3  15        1.89       -3.39      5.51 o 
  -2   3  15       80.80       82.79      6.07 o 
  -1   3  15       99.89      104.75      6.64 o 
   0   3  15       46.59       43.25      3.81 o 
   1   3  15      557.99      561.70     12.73 o 
   2   3  15       92.27      100.99      6.46 o 
   3   3  15      169.55      186.43     10.80 o 
  -3   4  15       52.95       55.88      6.69 o 
  -2   4  15       11.55       22.55      6.90 o 
  -1   4  15      201.73      190.28      6.28 o 
   0   4  15      300.89      299.29      7.49 o 
   1   4  15      323.93      294.07     10.34 o 
   2   4  15       54.26       66.50      6.00 o 
   3   4  15       77.15       85.59      9.12 o 
  -3   5  15       10.25        6.37      5.52 o 
  -2   5  15        0.83       -0.06      4.74 o 
  -1   5  15       25.85       25.31      4.95 o 
   0   5  15       95.34      113.25      8.37 o 
   1   5  15      206.70      205.36      7.74 o 
   2   5  15      261.05      251.79     14.56 o 
   3   5  15      150.36      154.82      9.85 o 
  -3   6  15       28.41       22.45      6.83 o 
  -2   6  15      952.64      897.11     16.64 o 
  -1   6  15      107.95      120.48      7.15 o 
   0   6  15      118.69      138.19      6.95 o 
   1   6  15      248.97      249.75      8.49 o 
   2   6  15       26.00       19.10      5.84 o 
  -2   7  15        0.25       -5.30      5.30 o 
  -1   7  15        0.11        1.75      5.60 o 
   0   7  15       99.66       90.10      7.12 o 
   1   7  15      209.92      171.18      8.45 o 
   2   7  15      164.55      179.39      8.82 o 
  -2   8  15       65.64       71.42     12.52 o 
  -1   8  15      294.89      295.29     11.86 o 
   0   8  15      157.99      147.82      9.49 o 
   1   8  15      165.11      181.97      9.92 o 
   0   9  15       38.05       23.65      9.07 o 
  -4   0  16       11.34        4.87      8.42 o 
  -3   0  16      111.49      114.30      9.25 o 
  -2   0  16     1126.55     1035.82     25.66 o 
  -1   0  16     3833.14     3760.70     43.43 o 
   0   0  16     1083.38     1011.29     20.82 o 
   1   0  16      545.13      432.83     12.77 o 
   2   0  16      406.72      441.13     14.27 o 
   3   0  16        4.19        6.78      9.33 o 
  -4   1  16      217.54      209.48     12.60 o 
  -3   1  16      214.87      219.82      9.11 o 
  -2   1  16       18.52       16.44      4.62 o 
  -1   1  16      347.64      380.17      9.85 o 
   0   1  16      690.24      646.46      8.74 o 
   1   1  16       25.24       19.25      3.77 o 
   2   1  16       42.27       48.99      6.35 o 
   3   1  16      435.20      433.53     12.15 o 
  -4   2  16      116.42      101.37      9.63 o 
  -3   2  16       37.05       44.16      6.22 o 
  -2   2  16      885.53      804.56     18.34 o 
  -1   2  16      621.98      636.01      9.96 o 
   0   2  16      554.77      547.52      9.46 o 
   1   2  16     1283.41     1288.11     15.04 o 
   2   2  16      386.71      409.06     11.35 o 
   3   2  16        6.03        6.32      5.67 o 
  -3   3  16      160.86      158.66      9.49 o 
  -2   3  16        7.58        9.75      6.68 o 
  -1   3  16        5.98        4.40      3.79 o 
   0   3  16       23.65       33.65      4.12 o 
   1   3  16       84.17       79.48      5.64 o 
   2   3  16     1170.53     1103.52     21.13 o 
   3   3  16      242.82      252.05     11.29 o 
  -3   4  16       41.57       44.98      6.57 o 
  -2   4  16      499.49      490.81     11.92 o 
  -1   4  16      251.75      254.43      7.86 o 
   0   4  16     1313.04     1349.04     15.95 o 
   1   4  16      723.35      659.68     12.21 o 
   2   4  16       48.71       52.51      5.91 o 
   3   4  16        0.17       -2.82      6.07 o 
  -3   5  16        0.08        1.24      5.42 o 
  -2   5  16       22.17       29.86      5.48 o 
  -1   5  16       49.15       50.71      5.41 o 
   0   5  16      636.07      622.08     18.72 o 
   1   5  16      271.81      294.52     22.76 o 
   2   5  16      267.87      281.67      9.85 o 
   3   5  16      206.30      164.71     13.27 o 
  -3   6  16       18.22       14.06      9.53 o 
  -2   6  16      164.03      196.02     14.56 o 
  -1   6  16      233.95      240.54      9.17 o 
   0   6  16        0.66        0.37      4.76 o 
   1   6  16       80.81       73.03      6.15 o 
   2   6  16        0.98       -2.38      5.94 o 
  -2   7  16        1.54        0.07      5.45 o 
  -1   7  16        2.93        8.61      6.63 o 
   0   7  16      247.12      241.56     10.97 o 
   1   7  16      139.49      108.02      8.40 o 
   2   7  16       42.38       54.38     11.62 o 
  -1   8  16       50.60       47.70      9.15 o 
   0   8  16       10.36       13.10      6.88 o 
   1   8  16       65.99       70.67      7.75 o 
  -4   1  17       86.11       91.05      8.70 o 
  -3   1  17        0.06        8.03      5.39 o 
  -2   1  17       43.53       56.30      5.34 o 
  -1   1  17        5.05       10.31      3.79 o 
   0   1  17      156.19      166.30      6.30 o 
   1   1  17       60.10       50.86      4.77 o 
   2   1  17      332.96      334.83     15.27 o 
   3   1  17        0.27       10.25      5.75 o 
  -3   2  17        0.32       -4.17      5.32 o 
  -2   2  17      149.15      164.25      6.98 o 
  -1   2  17      115.13      141.05      5.57 o 
   0   2  17       84.92       84.42      4.91 o 
   1   2  17      369.40      349.92     11.62 o 
   2   2  17      478.36      519.13     12.47 o 
   3   2  17       15.11       20.12      6.03 o 
  -3   3  17       76.21       80.23      7.24 o 
  -2   3  17       17.10       10.38      5.13 o 
  -1   3  17       10.19        9.71      4.80 o 
   0   3  17      295.51      305.41      8.86 o 
   1   3  17       36.06       29.94      5.02 o 
   2   3  17      117.61       91.42      7.17 o 
   3   3  17       41.60       52.08     10.05 o 
  -3   4  17      118.00      111.26      7.87 o 
  -2   4  17       32.02       31.60      5.94 o 
  -1   4  17      510.93      515.75     10.67 o 
   0   4  17      536.45      598.59     15.11 o 
   1   4  17      666.43      659.37     12.39 o 
   2   4  17        1.43       -1.24      5.17 o 
   3   4  17       87.50       94.50      8.91 o 
  -3   5  17       50.92       61.42      6.85 o 
  -2   5  17        2.02        2.63      4.83 o 
  -1   5  17       61.62       67.44      5.63 o 
   0   5  17      663.21      661.14     12.74 o 
   1   5  17        7.76        6.89      4.86 o 
   2   5  17       93.00       95.74      9.88 o 
   3   5  17       18.72       22.78      7.12 o 
  -2   6  17      232.55      236.40      8.65 o 
  -1   6  17       75.78       96.30      8.05 o 
   0   6  17      544.72      534.16     12.80 o 
   1   6  17      124.71      122.89      6.90 o 
   2   6  17       45.34       61.67      6.76 o 
  -2   7  17       18.72       15.18      6.02 o 
  -1   7  17        1.57        3.55      6.18 o 
   0   7  17        0.05        1.75      6.01 o 
   1   7  17       53.47       63.29      6.79 o 
   2   7  17       64.45       63.89      6.83 o 
  -1   8  17      322.42      328.98     12.47 o 
   0   8  17        0.74        4.35      6.60 o 
   1   8  17      200.02      205.61     10.21 o 
  -3   0  18       74.36       72.54     11.55 o 
  -2   0  18        3.62        8.81      6.81 o 
  -1   0  18      740.53      681.75     16.06 o 
   0   0  18     1984.27     1946.38     32.64 o 
   1   0  18      706.03      724.48     27.11 o 
   2   0  18      511.34      537.12     27.04 o 
   3   0  18       11.87        3.87     13.05 o 
  -3   1  18      329.12      303.25     14.10 o 
  -2   1  18        9.35       17.42      4.75 o 
  -1   1  18       53.63       36.95      4.42 o 
   0   1  18       19.02       19.90      3.91 o 
   1   1  18     1314.27     1280.22     18.46 o 
   2   1  18      262.90      248.60      9.32 o 
   3   1  18      334.25      332.28     11.09 o 
  -3   2  18        2.44       -1.96      5.43 o 
  -2   2  18      624.30      602.82     20.02 o 
  -1   2  18     1186.88     1204.48     14.76 o 
   0   2  18      420.02      425.04      8.39 o 
   1   2  18     3335.38     3243.86     82.95 o 
   2   2  18      122.95      131.93      7.74 o 
   3   2  18      339.44      345.76     12.18 o 
  -3   3  18      264.27      273.94      9.91 o 
  -2   3  18       33.68       23.44      5.80 o 
  -1   3  18      339.26      336.58     14.23 o 
   0   3  18     1487.65     1407.95     16.51 o 
   1   3  18      200.84      211.40      7.73 o 
   2   3  18      144.73      185.73     14.87 o 
   3   3  18      550.87      532.40     15.37 o 
  -3   4  18        4.98        3.70      5.74 o 
  -2   4  18      130.41      126.35      7.43 o 
  -1   4  18      367.02      349.00      9.26 o 
   0   4  18        0.90       -4.38      4.38 o 
   1   4  18      261.56      298.79     11.33 o 
   2   4  18       81.07       75.83      7.22 o 
   3   4  18        3.91       -6.15      6.15 o 
  -3   5  18      289.13      262.96     17.56 o 
  -2   5  18       54.88       58.69      6.08 o 
  -1   5  18       26.59       33.26      5.28 o 
   0   5  18      205.46      199.57     10.16 o 
   1   5  18      259.42      270.03      9.67 o 
   2   5  18       26.19       23.00      6.15 o 
  -2   6  18       81.48       84.21      9.63 o 
  -1   6  18      125.44      128.36      8.94 o 
   0   6  18      283.80      294.75     11.13 o 
   1   6  18      118.90      119.65      8.06 o 
   2   6  18        1.67       -2.11      5.65 o 
  -2   7  18        1.41        3.09      5.72 o 
  -1   7  18      186.39      181.49      9.91 o 
   0   7  18        0.75       -4.87      6.02 o 
   1   7  18        9.94       12.89      5.64 o 
   2   7  18        8.39        9.14      5.87 o 
  -1   8  18       83.12       94.78      8.65 o 
   0   8  18       12.62        9.69      6.52 o 
   1   8  18       53.69       44.66      7.46 o 
  -3   1  19        2.23        3.15      5.29 o 
  -2   1  19      354.99      368.15      9.57 o 
  -1   1  19       58.05       69.75      4.97 o 
   0   1  19       35.08       31.01      4.38 o 
   1   1  19        0.25        2.55      4.17 o 
   2   1  19        5.43       -1.66      5.31 o 
   3   1  19        2.56       -5.14      5.60 o 
  -3   2  19        0.28       -5.30      5.33 o 
  -2   2  19       42.19       42.46      6.59 o 
  -1   2  19       96.60       95.53      6.72 o 
   0   2  19       95.63      113.88      5.38 o 
   1   2  19      278.12      226.04      7.51 o 
   2   2  19      148.25      122.22      8.58 o 
   3   2  19       28.32       28.60      6.59 o 
  -3   3  19       79.46       78.86      7.16 o 
  -2   3  19        0.58        3.33      5.34 o 
  -1   3  19        2.74        2.33      4.21 o 
   0   3  19      207.16      195.91      6.53 o 
   1   3  19      551.14      576.56     15.06 o 
   2   3  19       43.59       38.57      6.59 o 
   3   3  19      215.86      218.87     11.18 o 
  -3   4  19        5.65        3.85      5.70 o 
  -2   4  19       25.46       25.65      5.85 o 
  -1   4  19        3.69        2.53      4.50 o 
   0   4  19       54.85       63.76      5.73 o 
   1   4  19      997.03      980.72     15.48 o 
   2   4  19        1.24        2.24      5.75 o 
   3   4  19       41.30       31.77      7.06 o 
  -3   5  19      137.16      129.85      8.19 o 
  -2   5  19       20.94       13.44      5.30 o 
  -1   5  19      301.61      306.94     11.77 o 
   0   5  19       10.50       13.46      5.08 o 
   1   5  19        0.10       -1.42      4.99 o 
   2   5  19      285.76      311.42     11.74 o 
  -2   6  19       40.48       41.86      5.95 o 
  -1   6  19       13.94        5.12      6.88 o 
   0   6  19      216.84      230.23     10.18 o 
   1   6  19      128.94      150.34     10.52 o 
   2   6  19      104.40       78.74      7.32 o 
  -2   7  19       93.69      100.27     11.49 o 
  -1   7  19        4.52       13.54      6.65 o 
   0   7  19       23.27       23.39      6.82 o 
   1   7  19      105.69      125.31     11.30 o 
  -1   8  19      343.97      377.98     13.42 o 
   0   8  19       80.97       75.50     10.45 o 
  -3   0  20      117.35      110.99     11.93 o 
  -2   0  20       10.39        0.84      9.24 o 
  -1   0  20     1154.67     1147.21     22.45 o 
   0   0  20        6.61       10.26      6.25 o 
   1   0  20     1067.04     1027.98     21.45 o 
   2   0  20      623.44      601.37     17.35 o 
   3   0  20        0.58        4.40      8.91 o 
  -3   1  20      565.34      549.90     17.63 o 
  -2   1  20      559.70      547.33     14.66 o 
  -1   1  20      136.16      129.02      5.79 o 
   0   1  20      389.36      386.93     10.35 o 
   1   1  20       53.83       57.53      6.14 o 
   2   1  20      120.02      127.33      7.80 o 
   3   1  20      570.17      616.72     26.15 o 
  -3   2  20       20.34       16.94      6.00 o 
  -2   2  20       72.70       79.03      6.79 o 
  -1   2  20       49.82       49.05      5.24 o 
   0   2  20      180.83      170.16      6.91 o 
   1   2  20      324.95      305.84      9.73 o 
   2   2  20       57.83       72.44      8.19 o 
   3   2  20      182.88      189.20      9.36 o 
  -3   3  20      333.27      319.26     11.23 o 
  -2   3  20       16.49       17.58      5.61 o 
  -1   3  20     1923.93     1957.19     27.37 o 
   0   3  20       86.17      101.89      6.56 o 
   1   3  20      227.53      241.97      9.13 o 
   2   3  20       17.69       10.17      5.87 o 
   3   3  20      197.90      206.82     10.92 o 
  -3   4  20       29.04       28.24      6.17 o 
  -2   4  20        9.66        5.90      6.15 o 
  -1   4  20     1284.47     1289.19     25.72 o 
   0   4  20      285.78      305.85     10.87 o 
   1   4  20     1055.54      967.92     16.92 o 
   2   4  20      122.11      112.88      8.62 o 
   3   4  20       99.24      101.06      8.63 o 
  -3   5  20      130.07      131.45      8.15 o 
  -2   5  20      116.97      124.73      8.25 o 
  -1   5  20        0.81       -2.41      5.24 o 
   0   5  20      155.00      159.79      8.68 o 
   1   5  20       64.71       58.93      5.97 o 
   2   5  20        0.19       -0.26      6.12 o 
  -2   6  20       50.33       40.29      6.11 o 
  -1   6  20      122.53      121.18     10.73 o 
   0   6  20      114.55      100.89      8.13 o 
   1   6  20      281.38      298.41      9.61 o 
   2   6  20      182.10      151.09      9.79 o 
  -1   7  20        0.10        2.14      6.33 o 
   0   7  20        0.57       -5.33      6.08 o 
   1   7  20       15.70        9.96      5.77 o 
   0   8  20       49.91       59.72      7.88 o 
  -3   1  21       38.89       34.24      6.48 o 
  -2   1  21       69.11       70.98      6.05 o 
  -1   1  21       11.42       12.75      4.20 o 
   0   1  21       45.56       52.72      5.34 o 
   1   1  21        1.22       -1.61      4.31 o 
   2   1  21       29.32       30.11      5.95 o 
   3   1  21        8.66       12.67      6.80 o 
  -3   2  21       69.17       59.46      6.67 o 
  -2   2  21        0.12        0.08      5.31 o 
  -1   2  21       54.23       68.60      5.27 o 
   0   2  21      412.54      436.41      9.03 o 
   1   2  21       20.12       17.24      5.59 o 
   2   2  21        1.35       -5.23      5.23 o 
   3   2  21        0.15        8.48      6.17 o 
  -3   3  21      147.81      137.50      8.34 o 
  -2   3  21      121.57      123.96      7.45 o 
  -1   3  21      702.05      739.39     16.37 o 
   0   3  21      474.96      471.91      9.95 o 
   1   3  21       45.57       52.00      6.29 o 
   2   3  21       15.25        6.58      5.87 o 
   3   3  21       19.52       21.81      7.45 o 
  -3   4  21       11.42       18.88      6.07 o 
  -2   4  21       47.54       57.09      7.36 o 
  -1   4  21      453.69      443.86     11.57 o 
   0   4  21       63.13       58.94      5.79 o 
   1   4  21       63.05       63.14      6.86 o 
   2   4  21       48.54       44.85      9.66 o 
  -2   5  21       89.59       99.46      7.88 o 
  -1   5  21      111.50      121.25      8.54 o 
   0   5  21       18.85        9.62      5.57 o 
   1   5  21       29.21       25.72      5.53 o 
   2   5  21        1.59       -4.40      5.66 o 
  -2   6  21       18.97       10.78      5.99 o 
  -1   6  21      128.95      149.35      9.32 o 
   0   6  21       79.24       66.67      7.62 o 
   1   6  21      104.51       84.21      7.06 o 
   2   6  21       79.15       88.91      8.47 o 
  -1   7  21       97.93      123.65     11.39 o 
   0   7  21      104.04      123.73      9.05 o 
   1   7  21        5.74        1.30      5.68 o 
  -3   0  22        0.67       -8.00      8.00 o 
  -2   0  22       17.47       11.43      7.01 o 
  -1   0  22     1213.32     1206.91     23.86 o 
   0   0  22      319.47      307.14     12.48 o 
   1   0  22      623.20      593.55     20.57 o 
   2   0  22      337.72      440.09     15.35 o 
   3   0  22      132.12      131.11     13.53 o 
  -3   1  22      137.44      145.76      8.43 o 
  -2   1  22      511.73      479.55     11.13 o 
  -1   1  22      605.36      574.27     11.18 o 
   0   1  22      294.35      286.69      8.41 o 
   1   1  22       17.52       13.01      4.84 o 
   2   1  22      107.66       88.82      8.14 o 
   3   1  22      142.25      162.70     10.26 o 
  -3   2  22        3.30       -0.92      5.72 o 
  -2   2  22      170.57      173.83      8.57 o 
  -1   2  22      536.38      552.26     14.84 o 
   0   2  22      800.87      830.77     12.42 o 
   1   2  22      546.21      480.19     16.78 o 
   2   2  22      583.51      565.81     26.32 o 
   3   2  22       79.10       76.86      7.83 o 
  -3   3  22      407.73      378.11     13.85 o 
  -2   3  22       17.43       11.48      5.75 o 
  -1   3  22      106.05      106.70      6.71 o 
   0   3  22     1238.51     1233.78     15.92 o 
   1   3  22        0.06       -0.19      5.74 o 
   2   3  22       20.19       21.10      6.15 o 
  -3   4  22        0.04       -1.78      5.74 o 
  -2   4  22       86.75       95.93      8.33 o 
  -1   4  22      205.62      214.78      8.95 o 
   0   4  22       74.29       70.19      6.52 o 
   1   4  22      696.24      690.52     17.82 o 
   2   4  22       97.85       77.44      8.25 o 
  -2   5  22       89.05       74.63      7.99 o 
  -1   5  22      146.29      174.40      9.56 o 
   0   5  22        7.02        4.60      5.61 o 
   1   5  22       41.33       44.23      6.02 o 
   2   5  22       21.99       33.05      6.58 o 
  -2   6  22        1.24        7.95      6.58 o 
  -1   6  22       16.85       21.52      6.78 o 
   0   6  22      182.39      171.01      9.57 o 
   1   6  22        4.34       -0.85      5.22 o 
  -1   7  22       14.23        7.23      6.87 o 
   0   7  22        0.25       -4.72      6.04 o 
   1   7  22        0.76       -2.70      5.67 o 
  -3   1  23        0.02        4.89      5.85 o 
  -2   1  23      117.75      120.82      6.93 o 
  -1   1  23       19.32       24.64      5.75 o 
   0   1  23       35.99       28.98      5.33 o 
   1   1  23       60.77       46.88      5.52 o 
   2   1  23        4.41       -5.31      5.31 o 
   3   1  23        0.09        0.29      6.82 o 
  -3   2  23       21.82       17.92      6.23 o 
  -2   2  23      203.06      222.63     14.28 o 
  -1   2  23        0.14       -4.75      4.75 o 
   0   2  23       13.74       17.25      5.17 o 
   1   2  23      155.53      121.20      8.13 o 
   2   2  23      140.60      140.41      8.40 o 
  -3   3  23        0.92       -1.28      5.80 o 
  -2   3  23       46.83       53.11      6.72 o 
  -1   3  23        4.26        4.43      4.96 o 
   0   3  23        5.45       -4.58      5.37 o 
   1   3  23       10.52       11.50      5.74 o 
   2   3  23        5.47        5.11      6.67 o 
  -2   4  23       73.40       77.14      7.92 o 
  -1   4  23      261.73      273.29     11.28 o 
   0   4  23      353.49      373.15     10.94 o 
   1   4  23      136.56      137.74      9.10 o 
   2   4  23      158.19      174.64      9.96 o 
  -2   5  23       48.17       37.32      7.08 o 
  -1   5  23      115.12      137.87      9.12 o 
   0   5  23      234.43      258.04     10.01 o 
   1   5  23        0.83        3.19      5.55 o 
   2   5  23       21.46       21.12      6.29 o 
  -2   6  23       22.32       11.01      7.85 o 
  -1   6  23       64.72       60.32      7.69 o 
   0   6  23       69.53       75.42      7.92 o 
   1   6  23      181.93      202.76      8.61 o 
  -1   7  23       64.61       59.76      8.05 o 
   0   7  23       72.16       71.49      7.89 o 
  -3   0  24       68.27       62.12     22.45 o 
  -2   0  24       16.16       17.90      7.72 o 
  -1   0  24       28.41       33.41     10.14 o 
   0   0  24       61.00       62.55      8.54 o 
   1   0  24     1544.03     1437.43     53.93 o 
   2   0  24      208.77      198.32     43.11 o 
  -3   1  24      110.86      118.55      8.02 o 
  -2   1  24       46.57       50.16      5.87 o 
  -1   1  24      266.99      270.53     11.58 o 
   0   1  24      431.82      416.89     10.19 o 
   1   1  24        0.15        4.32      4.73 o 
   2   1  24       14.20       11.21      5.67 o 
  -3   2  24       66.32       52.04      6.96 o 
  -2   2  24      301.98      303.08     13.24 o 
  -1   2  24        5.58        9.52      5.64 o 
   0   2  24      336.44      344.00      9.58 o 
   1   2  24       17.62       15.78      5.79 o 
   2   2  24     1029.17     1020.70     18.49 o 
  -3   3  24      125.65      180.06     20.37 o 
  -2   3  24      770.89      713.78     19.95 o 
  -1   3  24       10.45        0.89      5.13 o 
   0   3  24      353.02      353.71     13.19 o 
   1   3  24       46.75       69.89      6.96 o 
   2   3  24       33.20       32.34      6.57 o 
  -2   4  24       19.47       10.47      6.65 o 
  -1   4  24      503.81      472.37     12.66 o 
   0   4  24       19.18       19.61      5.97 o 
   1   4  24      298.99      302.49     22.18 o 
   2   4  24      197.67      191.75     11.08 o 
  -2   5  24       45.00       38.43      7.30 o 
  -1   5  24      500.42      445.86     14.76 o 
   0   5  24      303.08      298.38     11.39 o 
   1   5  24        9.06        0.85      5.71 o 
   2   5  24      168.61      210.38      9.75 o 
  -1   6  24        8.04        9.06      6.54 o 
   0   6  24       77.41       67.44      9.05 o 
   1   6  24       52.49       60.39      7.01 o 
  -3   1  25       16.60       14.06      8.61 o 
  -2   1  25        1.09        7.73      5.16 o 
  -1   1  25       46.26       58.75      6.49 o 
   0   1  25       42.41       32.27      5.38 o 
   1   1  25        0.07        3.79      4.73 o 
   2   1  25        0.56        0.29      5.80 o 
  -3   2  25      169.53      149.43      8.61 o 
  -2   2  25       81.50      101.90      9.69 o 
  -1   2  25        9.13        6.33      5.86 o 
   0   2  25       13.36       10.05      5.68 o 
   1   2  25        0.88       -2.11      5.47 o 
   2   2  25       21.91       17.70      6.21 o 
  -2   3  25      133.49      116.99      8.81 o 
  -1   3  25      164.65      179.87      7.97 o 
   0   3  25       22.54       23.87      6.89 o 
   1   3  25        5.83        0.01      5.67 o 
   2   3  25        5.58        7.34      6.07 o 
  -2   4  25       86.27       77.36      8.22 o 
  -1   4  25      225.73      251.16     13.18 o 
   0   4  25        5.38        0.69      6.41 o 
   1   4  25       16.52       17.36      8.75 o 
   2   4  25       13.61       23.32      6.91 o 
  -2   5  25       92.98       93.26      8.73 o 
  -1   5  25       37.48       38.90      7.34 o 
   0   5  25      274.82      282.28     11.69 o 
   1   5  25        1.17       -4.20      5.86 o 
  -1   6  25        5.79        4.17      6.50 o 
   0   6  25        0.40        5.91      6.37 o 
   1   6  25       84.69       98.61      7.89 o 
  -2   0  26       24.00       22.72      8.03 o 
  -1   0  26       13.34        6.67      9.22 o 
   0   0  26       96.84       80.90      9.11 o 
   1   0  26      135.60      120.40      9.58 o 
   2   0  26      266.46      281.33     24.08 o 
  -2   1  26      412.38      411.06     11.09 o 
  -1   1  26      365.37      380.31     13.76 o 
   0   1  26      544.73      494.05     11.22 o 
   1   1  26      320.08      330.20     10.52 o 
   2   1  26       30.87       17.92      5.97 o 
  -2   2  26      165.37      155.11     15.31 o 
  -1   2  26        5.89       -4.78      5.49 o 
   0   2  26      166.49      170.01     10.73 o 
   1   2  26        1.25        1.40      5.46 o 
   2   2  26      568.93      591.89     18.87 o 
  -2   3  26      613.22      648.26     16.53 o 
  -1   3  26      100.27      106.40      7.74 o 
   0   3  26      848.56      881.02     18.90 o 
   1   3  26        0.31        8.38      5.75 o 
   2   3  26      190.36      210.33     10.06 o 
  -2   4  26      173.60      166.62     10.24 o 
  -1   4  26       36.66       36.99      7.23 o 
   0   4  26       62.48       59.91      7.54 o 
   1   4  26       89.09       92.32      8.56 o 
  -1   5  26       52.41       68.95      8.19 o 
   0   5  26       58.61       62.17      9.11 o 
   1   5  26       43.29       47.80      6.75 o 
   0   6  26       10.15        6.04      6.27 o 
  -2   1  27        5.80        6.24      5.93 o 
  -1   1  27       58.71       61.90      7.83 o 
   0   1  27      106.74       82.54      6.99 o 
   1   1  27        7.64       14.69      6.67 o 
   2   1  27       26.22       35.51      6.71 o 
  -2   2  27        4.84       10.73      6.85 o 
  -1   2  27        9.95       12.87      6.96 o 
   0   2  27       20.05       19.38      6.18 o 
   1   2  27        1.47        2.19      5.59 o 
   2   2  27       18.84       32.87      6.78 o 
  -2   3  27        6.50        9.43      6.95 o 
  -1   3  27      116.45      115.18      7.85 o 
   0   3  27       83.70       87.11      8.35 o 
   1   3  27      121.00      125.02      8.19 o 
   2   3  27       23.64       14.77      6.46 o 
  -2   4  27       11.01        7.61      6.99 o 
  -1   4  27        7.13       15.62      7.77 o 
   0   4  27        9.21        1.92      6.69 o 
   1   4  27       66.39      108.24      9.01 o 
  -1   5  27       39.69       43.05      7.57 o 
   0   5  27      233.95      273.38     13.39 o 
   1   5  27       12.44        9.37      6.94 o 
  -2   0  28       60.88       63.87     11.37 o 
  -1   0  28       19.32       28.39     10.06 o 
   0   0  28      227.10      221.48     16.15 o 
   1   0  28        2.66        8.82      7.41 o 
   2   0  28       11.29        4.63      9.18 o 
  -2   1  28      141.99      144.15      9.03 o 
  -1   1  28      203.60      195.31      9.90 o 
   0   1  28      402.04      396.77     11.67 o 
   1   1  28      372.33      353.24     11.87 o 
   2   1  28       17.38       16.11      7.21 o 
  -2   2  28      112.63      124.28      9.42 o 
  -1   2  28       24.99       27.87      7.48 o 
   0   2  28        0.14       -5.99      6.46 o 
   1   2  28       10.12       -2.31      5.68 o 
   2   2  28      354.91      342.06     17.94 o 
  -2   3  28      104.94       89.23     12.02 o 
  -1   3  28       33.94       39.55      7.50 o 
   0   3  28      600.02      616.13     19.54 o 
   1   3  28       72.66       84.69      7.39 o 
  -1   4  28      161.92      128.26     12.01 o 
   0   4  28        9.32       -2.47      6.67 o 
   1   4  28       21.02       24.50      7.26 o 
  -1   5  28       77.32       79.35      8.36 o 
   0   5  28      142.81      147.54     11.49 o 
  -2   1  29        2.83        2.43     11.29 o 
  -1   1  29      110.63      106.90     10.55 o 
   0   1  29       47.75       51.68      6.69 o 
   1   1  29        0.88       -2.19      5.63 o 
  -2   2  29        7.70        6.47      6.69 o 
  -1   2  29        0.04       -6.35      6.35 o 
   0   2  29        4.61       -6.18      6.45 o 
   1   2  29        0.85        2.41      5.87 o 
  -1   3  29       26.47       42.83      8.57 o 
   0   3  29        2.03        8.66      6.77 o 
   1   3  29       55.20       68.01      7.31 o 
  -1   4  29       20.11       21.87      9.54 o 
   0   4  29        2.90       14.74      7.08 o 
  -2   0  30      208.34      215.95     16.91 o 
  -1   0  30      650.11      600.66     22.89 o 
   0   0  30        1.41       -8.38      8.38 o 
   1   0  30        0.06       -2.26      7.32 o 
  -2   1  30       28.07       20.35      8.32 o 
  -1   1  30       35.41       45.95      7.78 o 
   0   1  30      211.34      209.68     12.02 o 
   1   1  30      487.11      548.91     20.23 o 
  -1   2  30       65.17       70.01      8.04 o 
   0   2  30       41.46       29.61      7.37 o 
   1   2  30       22.80       23.92      6.52 o 
  -1   3  30       66.27       85.62     12.32 o 
   0   3  30      196.60      198.95     13.07 o 
   1   3  30      267.20      247.41     11.44 o 
   0   4  30       90.51      105.22      9.19 o 
  -1   1  31        2.41        1.57      6.79 o 
   0   1  31       10.63        6.49      6.77 o 
   1   1  31       43.55       40.20      8.87 o 
  -1   2  31        6.11        6.27      6.85 o 
   0   2  31       38.44       34.85      7.75 o 
   1   2  31       34.61       43.51      7.76 o 
   0   3  31       39.88       49.80      8.63 o 
  -1   0  32      323.17      382.37     19.54 o 
   0   0  32       41.56       47.67     10.74 o 
  -1   1  32       41.37       36.48      7.66 o 
   0   1  32       69.75       59.85      8.13 o 
   0   2  32       34.85       42.80      9.12 o 
                                                 
